# Supplementary material for: Comparing microbiological and molecular diagnostic tools for the surveillance of anthrax
Source: PLoS Negl Trop Dis. 2024 Nov 21;18(11):e0012122. doi: 10.1371/journal.pntd.0012122 (PMC11620650; doi:10.1371/journal.pntd.0012122)
Supplement: S1 Dataset — (ZIP) [file pntd.0012122.s005.zip]

Archive with 8 entries (8 files):
- Dataset/Bacillus species.xlsx
- Dataset/Culture PCR and morphology result.xlsx
- Dataset/GTDB REPORT (1).xlsx
- Dataset/Probe Smear PCR.xlsx
- Dataset/probeonlyisolate.csv
- Dataset/Sequences.txt
- Dataset/smear.csv
- Dataset/smearcombinedcount.csv
