# Supplementary material for: Comparing microbiological and molecular diagnostic tools for the surveillance of anthrax
Source: PLoS Negl Trop Dis. 2024 Nov 21;18(11):e0012122. doi: 10.1371/journal.pntd.0012122 (PMC11620650; doi:10.1371/journal.pntd.0012122)
Supplement: S1 Dataset — (ZIP) [file pntd.0012122.s005.zip › Dataset/Bacillus species.xlsx]

## Sheet: Sheet1
Sample_ID	Penicilin	Gammaphage	Hemolysis
AX2014-704	1	0	0
AX2016-1817	1	0	0
AX2014-773	0	0	0
AX2015-1135	0	0	0
AX2014-1007	1	0	0
AX2013-467	0	0	0
AX2015-1229H	1	0	1
AX2015-1127	1	0	1
AX2017-1946	0	0	0
AX2015-1270	1	1	0
AX2014-702	1	0	0
AX2015-1593	1	0	0
AX2015-1217	0	0	0
AX2014-831	0	0	0
Ax2015-1576	1	0	0
AX2015-1555	1	0	0
AX2014-688	1	0	0
AX2015-713B	1	0	0
AX2015-1523	1	0	0
AX2016-1619	1	0	0
AX2015-1564	0	0	0
AX2015-1122	1	0	0
AX2016-1757B	1	0	0
AX2013-413	1	0	0
AX2014-707	1	0	0
Ax2016-1713A	1	0	0
AX2014-712	0	0	0
Ax2014-950A	1	0	0
AX2014-593	1	0	0
AX2016-1640	1	0	0
AX2015-1124	1	0	1
AX2014-812	1	0	0
AX2014-993	1	0	0
AX2016-1668	1	0	0
AX2015-1571	1	0	0
AX2016-1758	0	0	0
AX2014-912	0	0	0
AX2013-436	1	1	1
AX2013-496	0	0	1
A2014-1051	1	0	0
AX2016-1800	1	0	0
AX2020-2175B	0	0	0
AX2015-1311	0	0	1
AX2016-1732	1	0	0
AX2013-532	0	0	0
AX2015-1516	1	0	0
AX2014-729	1	0	0
AX2014-668	1	0	0
AX2015-1277A	1	1	0
AX2015-1277B	0	0	0
AX2015-1136	1	1	1
AX2015-1152	1	1	0
AX2015-1469A	1	0	0
Ax2013-376B NH	1	0	0
AX2013-451	1	0	0
AX2013-436 mucoid	1	0	0
AX2013-376B Mucoid	0	0	0
AX2013-436 Nonmucoid	0	0	0
AX2015-1572	1	0	0
AX2014-1026	1	0	0
AX2014-863A	0	0	0
AX2016-1640	1	0	0
AX2013-640B	1	0	0
AX2020-2175New	0	0	0
AX2020-2151	0	0	0
AX2015-1495	0	0	0
Ax2017-1987	1	0	0
AX2016-1708NH1	1	0	0
AX2013-603	1	0	0
AX2013-527B	1	0	0
AX2015-1572B	1	0	0
AX2015-1305	1	0	0
Ax2016-1627Non Snorty	0	0	0
AX2016-1627 Snorty	0	0	0
AX2015-1511Non mucoid	0	0	0
AX2013-450A	0	0	0
Ax2014-926	1	0	0
AX2013-450B	0	0	0
Ax2014-984	0	0	0
AX2014-920	0	0	0
Ax2013-415	0	0	1
AX2014-775	0	0	1
Ax2014-803	0	0	0
Ax2014-804	0	0	0
Ax2015-1582	1	0	0
Ax2015-1112	0	0	0
AX2015-1129B	0	0	0
Ax2014-880	1	0	0
AX2015-1111A	1	0	0
AX2013-420	1	0	0
Ax2015-1264	1	0	0
AX2015-1579	0	0	0
AX2014-949	0	0	1
AX2015-1596	0	0	0
AX2014-1032	1	0	0
AX2020-2162	0	0	1
AX2016-1725	0	0	1
AX2014-721	1	0	0
AX2014-969	1	0	0
AX2015-1296	0	0	1
AX2013-457	0	0	1
AX2013-442B	0	0	0
AX2013-520	1	0	0
AX2014-1002	1	0	0
AX2014-713A	1	0	0
AX2015-1095B	0	0	1
AX2016-1856	0	0	0
AX2015-1468	1	0	0
AX2015-1574	1	0	0
Ax2016-1740	0	0	0
AX2015-1229A	1	0	0
AX2014-681	1	0	0
AX2015-1078	1	0	0
AX2015-1118	1	0	0
Ax2015-1584	1	0	0
AX2015-1515	1	0	0
AX2012-121	0	0	1
AX2013-496	0	0	1
AX2013-455	0	0	1
AX2013-469B	0	0	1
AX2014-949	0	0	1
AX2016-1771A	0	0	1
AX2014-1037	0	0	1
AX2015-1370B	0	0	1
AX2016-1765	0	0	0
