# Supplementary material for: Comparing microbiological and molecular diagnostic tools for the surveillance of anthrax
Source: PLoS Negl Trop Dis. 2024 Nov 21;18(11):e0012122. doi: 10.1371/journal.pntd.0012122 (PMC11620650; doi:10.1371/journal.pntd.0012122)
Supplement: S1 Dataset — (ZIP) [file pntd.0012122.s005.zip › Dataset/GTDB REPORT (1).xlsx]

## Sheet: csv
User Genome	Classification	FastANI Reference	FastANI Reference Radius	FastANI Taxonomy	FastANI ANI	FastANI Alignment Fraction	Closest Placement Reference	Closest Placement Taxonomy	Closest Placement ANI	Closest Placement Alignment Fraction	Classification Method	Note	Other Related References	MSA AA Percent	RED Value	Warnings
AX2016-1627NS	g__Bacillus;s__Bacillus licheniformis	GCF_000011645.1	95.4556	g__Bacillus;s__Bacillus licheniformis	99.72	0.99	GCF_000011645.1	g__Bacillus;s__Bacillus licheniformis	99.72	0.99	taxonomic classification defined by topology and ANI	topological placement and ANI have congruent species assignments	GCF_001969855.1, s__Bacillus haynesii,...	96.78
AX2016-1708NH2	s__Priestia aryabhattai	GCF_000956595.1	96.022	s__Priestia aryabhattai	97.58	0.93	GCF_009497655.1	s__Priestia megaterium_A	96.2	0.9	ANI	topological placement and ANI have incongruent species assignments	GCF_000832985.1, s__Priestia megateriu...	92.44	-	-
AX2015-1270	s__Bacillus_A anthracis	GCF_000742895.1	95.2518	s__Bacillus_A anthracis	99.98	1	GCF_000742895.1	s__Bacillus_A anthracis	99.98	1	taxonomic classification defined by topology and ANI	topological placement and ANI have congruent species assignments	GCF_001883995.1, s__Bacillus_A paranth...	90.27
AX2014-912	s__Bacillus_A cereus	GCF_000007825.1	97.0513	s__Bacillus_A cereus	98.28	0.9	GCF_000007825.1	s__Bacillus_A cereus	98.28	0.9	taxonomic classification defined by topology and ANI	topological placement and ANI have congruent species assignments	GCF_002200015.1, s__Bacillus_A cereus_...	91.9
AX2015-1152	s__Bacillus_A anthracis	GCF_000742895.1	95.2518	s__Bacillus_A anthracis	99.98	1	GCF_000742895.1	s__Bacillus_A anthracis	99.98	1	taxonomic classification defined by topology and ANI	topological placement and ANI have congruent species assignments	GCF_001883995.1, s__Bacillus_A paranth...	90.27	-	-
AX2014-1037B	g__Peribacillus;s__Peribacillus frigoritolerans	GCF_001636405.1	95	s__Peribacillus frigoritolerans	97.53	0.9	GCF_001636405.1	s__Peribacillus frigoritolerans	97.53	0.9	taxonomic classification defined by topology and ANI	topological placement and ANI have congruent species assignments	GCF_002835675.1, s__Peribacillus sp002...	92.61	-	-
AX2013-436	s__Lysinibacillus capsici	GCF_003367505.1	95.1183	s__Lysinibacillus capsici	98.76	0.91	GCF_003367505.1	s__Lysinibacillus capsici	98.76	0.91	taxonomic classification defined by topology and ANI	topological placement and ANI have congruent species assignments	GCF_000772935.1, s__Lysinibacillus bor...	92.65	-	-
AX2014-949	s__Bacillus_A cereus	GCF_000007825.1	97.0513	s__Bacillus_A cereus	98.92	0.92	GCF_000007825.1	s__Bacillus_A cereus	98.92	0.92	taxonomic classification defined by topology and ANI	topological placement and ANI have congruent species assignments	GCF_006384875.1, s__Bacillus_A bombyse...	91.9	-	-
AX2015-1270	s__Bacillus_A anthracis	GCF_000742895.1	95.2518	__Bacillus_A anthracis	99.98	1	GCF_000742895.1	s__Bacillus_A anthracis	99.98	1	taxonomic classification defined by topology and ANI	topological placement and ANI have congruent species assignments	GCF_001883995.1, s__Bacillus_A paranth...	90.27
AX2015-1136	s__Bacillus_A anthracis	GCF_000742895.1	95.2518	s__Bacillus_A anthracis	99.98	1	GCF_000742895.1	s__Bacillus_A anthracis	99.98	1	taxonomic classification defined by topology and ANI	topological placement and ANI have congruent species assignments	GCF_001883995.1, s__Bacillus_A paranth...	90.27	-	-
AX2016-1640	s__Psychrobacillus sp008807035	GCF_008807035.1	95	s__Psychrobacillus sp008807035	98.37	0.9	GCF_008807035.1	s__Psychrobacillus sp008807035	98.37	0.9	taxonomic classification defined by topology and ANItopological placement and ANI have congruent species assignmentsGCF_012843435.1, s__Psychrobacillus sp...92.57--
AX2014-1007	s__Priestia megaterium	GCF_000832985.1	95.5311	s__Priestia megaterium	98.65	0.88	GCF_000832985.1	s__Priestia megaterium	98.65	0.88	taxonomic classification defined by topology and ANI	topological placement and ANI have congruent species assignments	GCF_000956595.1, s__Priestia aryabhatt...	92.44	-	-
AX2015-1469	s__Priestia aryabhattai	GCF_000956595.1	96.022	s__Priestia aryabhattai	96.72	0.92	-	-	-	-	ANI	topological placement and ANI have incongruent species assignments	GCF_000956595.1, s__Priestia aryabhatt...	92.44	-	-
AX2015-1122	s__Peribacillus sp002835675	GCF_002835675.1	95	__Peribacillus sp002835675	95.37	0.9	GCF_002835675.1	s__Peribacillus sp002835675	95.37	0.9	taxonomic classification defined by topology and ANI	topological placement and ANI have congruent species assignments	GCF_002243645.1, s__Peribacillus simpl...	93.45	-	-
AX2012-121	s__Bacillus_A cereus	GCF_000007825.1	97.0513	s__Bacillus_A cereus	98.2	0.89	GCF_000007825.1	s__Bacillus_A cereus	98.2	0.89	taxonomic classification defined by topology and ANI	topological placement and ANI have congruent species assignments	GCF_006384875.1, s__Bacillus_A bombyse...	91.07	-	-
AX2015-1277A	s__Bacillus_A anthracis	GCF_000742895.1	95.2518	s__Bacillus_A anthracis	99.98	1	GCF_000742895.1	s__Bacillus_A anthracis	99.98	1	taxonomic classification defined by topology and ANI	topological placement and ANI have congruent species assignments	GCF_001883995.1, s__Bacillus_A paranth...	90.27	-	-
AX2016-1800	g__Peribacillus;	-	-	-	-	-	GCF_002835675.1	s__Peribacillus sp00283567594.750.89taxonomic classification defined by topology and ANI-GCF_002243645.1, s__Peribacillus simpl...92.610.9987308658Genome not assigned to closest species as it falls outside its pre-defined ANI radius
AX2020-2162	s__Bacillus_A albus	GCF_001884185.1	95	s__Bacillus_A albus	98.85	0.93	GCF_001884185.1	s__Bacillus_A albus98.850.93taxonomic classification defined by topology and ANItopological placement and ANI have congruent species assignmentsGCF_002571225.1, s__Bacillus_A sp00257...91.11--
AX2015-1142	s__Peribacillus sp002835675	GCF_002835675.1	95	s__Peribacillus sp002835675	95.16	0.87	GCF_002835675.1	s__Peribacillus sp00283567595.160.87taxonomic classification defined by topology and ANItopological placement and ANI have congruent species assignmentsGCF_002243645.1, s__Peribacillus simpl...94.28--
AX2015-1511Nmuc	s__Priestia megaterium	GCF_000832985.1	95.5311	s__Priestia megaterium	97.81	0.86	GCF_000832985.1	s__Priestia megaterium	97.81	0.86	taxonomic classification defined by topology and ANI	topological placement and ANI have congruent species assignments	GCF_000956595.1, s__Priestia aryabhatt...	92.44
AX2016-1771A	s__Bacillus_A anthracis	GCF_000742895.1	95.2518	s__Bacillus_A anthracis	97.22	0.89	GCF_000742895.1	s__Bacillus_A anthracis	97.22	0.89	taxonomic classification defined by topology and ANItopological placement and ANI have congruent species assignmentsGCF_001883995.1, s__Bacillus_A paranth...90.25--
AX2015-1152	s__Bacillus_A anthracis	GCF_000742895.1	95.2518	s__Bacillus_A anthracis	99.98	1	GCF_000742895.1	s__Bacillus_A anthracis	99.98	1	taxonomic classification defined by topology and ANI	topological placement and ANI have congruent species assignments	GCF_001883995.1, s__Bacillus_A paranth...	90.27	-	-
AX2015-1516	s__Peribacillus sp002835675	GCF_002835675.1	95	__Peribacillus sp002835675	95.13	0.86	GCF_002835675.1	s__Peribacillus sp00283567595.130.86taxonomic classification defined by topology and ANItopological placement and ANI have congruent species assignmentsGCF_002243645.1, s__Peribacillus simpl...93.45--

## Sheet: STARA
Isolate ID	Quality Module	Genotype	Predicted Phenotype	Plasmid	Scheme	Sequence Type	Genome Length	N50 value	Number of Contigs Greater Than Or Equal To 300 bp	Quality Module Feedback
AX2012- 121	Passed	fosB1	fosfomycin	None	bcereus	-	5530292	412899	58
AX2015-1511Nmuc	Passed	blaTEM-229	ampicillin	None	-	-	5776890	823713	75
AX2015-1516	Passed	None	Sensitive	None	-	-	5444204	456261	222
AX2015-1523BE	Failed	None	Sensitive	None	-	-	6039670	368689	95	Genome length is not within the acceptable length range [4000000,6000000]
AX2016-1619	Failed	None	Sensitive	None	-	-	7217654	685703	99	Genome length is not within the acceptable length range [4000000,6000000]
AX2016-1627NS	Passed	None	Sensitive	None	blicheniformis_14	26	4106631	427531	36
AX2016-1640	Passed	None	Sensitive	None	-	-	4158133	210898	53
AX2016-1708NH1	Failed	None	Sensitive	None	-	-	3691160	924818	19	Genome length is not within the acceptable length range [4000000,6000000]
AX2016-1708NH2	Passed	None	Sensitive	None	-	-	5475911	3226866	46
AX2016-1771A	Passed	None	Sensitive	None	bcereus	-	5345596	304668	52
AX2015-1277A	Passed	fosB2	fosfomycin	rep3	bcereus	1	5451556	538273	43
AX2015-1469	Passed	None	Sensitive	None	-	-	5784093	3334268	50
AX2016-1800	Passed	None	Sensitive	None	-	-	5016900	290300	50
AX2013- 436	Passed	None	Sensitive	None	-	-	4629079	86473	119
AX2014-950A	Passed	None	Sensitive	None	-	-	5747829	771750	59
AX2013-729BE	Failed	None	Sensitive	None	smaltophilia	87	9954393	373865	93	Genome length is not within the acceptable length range [4000000,6000000]
AX2014-1007	Failed	blaTEM-116	ampicillin	None	-	-	6293973	785598	144	Genome length is not within the acceptable length range [4000000,6000000]
AX2014-1037B	Passed	None	Sensitive	None	-	-	5388023	405995	53
AX2014-912	Passed	fosB1	fosfomycin	None	bcereus	-	5462900	228017	72
AX2014-949	Passed	fosB1	fosfomycin	None	bcereus	785	5436527	270448	66
AX2015-1122	Passed	None	Sensitive	None	-	-	5332312	779586	36
AX2015-1124	Failed	None	Sensitive	None	-	-	10420392	9624	2379	Genome length is not within the acceptable length range [4000000,6000000] ; N50 value is not greater than the specified minimum value [10000] ; Number of Contigs with a length greater than or equal to the minimum Contig length [300] exceeds the acceptable number [1000]
AX2015-1136	Passed	fosB2	fosfomycin	None	bcereus	1	5379967	403413	52
AX2015-1142	Passed	None	Sensitive	None	-	-	5238015	89801	140
AX2015-1152	Passed	fosB2	fosfomycin	rep3	bcereus	1	5456149	791970	45
AX2015-1270	Passed	fosB2	fosfomycin	rep3	bcereus	1	5448623	432489	40
AX2020-2162	Failed	None	Sensitive	None	bcereus	-	6198478	168646	104	Genome length is not within the acceptable length range [4000000,6000000]
AX2020-2175	Failed	fosB1	fosfomycin	None	bcereus	-	8206163	131326	2753	Genome length is not within the acceptable length range [4000000,6000000] ; Number of Contigs with a length greater than or equal to the minimum Contig length [300] exceeds the acceptable number [1000]
B.cereus_03BB87_GCF_000789315.1_ASM78931v1.FASTA	Passed	None	Sensitive	None	bcereus	78	5718945	5457398	3
B.cereus_FORC_005GCF_000978375.1_ASM97837v1.FASTA	Passed	fosB1	fosfomycin	None	bcereus	998	5349617	5349617	1
B.mycoidesGCF_000775975.1_ASM77597v1.FASTA	Passed	blaTEM-116	ampicillin	None	bcereus	196	5608349	5608349	1
B.toyonensis_BCT-7112GCF_000496285.1_ASM49628v1.FASTA	Passed	None	Sensitive	None	bcereus	111	5025419	4940474	3
B_anthracis_str_Ames_AncestorGCF_000008445.1_ASM844v1.FASTA	Passed	fosB2	fosfomycin	rep3	bcereus	1	5503926	5227419	3
B_cytotoxicus_NVH391-98GCF_000017425.1_ASM1742v1.FASTA	Passed	None	Sensitive	None	bcereus	2121	4094159	4087024	2
GCF_000161455.1_B.pseudomycoides_DSM12442.FASTA	Passed	None	Sensitive	None	bcereus	83	5782514	5782514	1
GCF_000161615.1_B.thuringiensis_sb_ATCC10792.FASTA	Failed	fosB1	fosfomycin	rep12	bcereus	10	6260142	6260142	1	Genome length is not within the acceptable length range [4000000,6000000]
GCF_000712595.1_B.manliponensis.FASTA	Passed	None	Sensitive	None	bcereus	-	4643113	200370	101
GCF_000746925.1_B.clarus_BHP-1.FASTA	Passed	None	Sensitive	None	bcereus	1834	5875917	5068716	12
GCF_000832805.1_B.cereusG9241.FASTA	Passed	None	Sensitive	None	bcereus	78	5720073	5267792	4
GCF_001884235.1_B.paramycoides_NH24A2.FASTA	Passed	None	Sensitive	None	bcereus	780	5453107	129913	121
GCF_004116025.1_B.albus_PG26.FASTA	Passed	None	Sensitive	None	bcereus	-	5894466	681754	43
GCF_008807735.1_B.wiedmannii_SR52.FASTA	Passed	None	Sensitive	None	bcereus	295	5585953	5448361	2
GCF_009739945.1_B.luti_FJ.FASTA	Passed	None	Sensitive	None	bcereus	-	5315231	5202942	4
GCF_011040455.1_B.tropicus_AOA-CPS1.FASTA	Passed	None	Sensitive	None	bcereus	-	5305509	5246960	2
GCF_016605985.1_B.toyonensis_P18.FASTA	Passed	None	Sensitive	None	bcereus	158	5787787	5250895	2
GCF_020861345.1_B.pacificus_anQ-h4_.FASTA	Passed	None	Sensitive	None	bcereus	92	5594640	5252926	2
GCF_024296885.1_B.paranthracis_btC4.FASTA	Passed	None	Sensitive	None	bcereus	266	5537675	5245328	2
GCF_900177005.1_B.mobilis16-00177.FASTA	Passed	None	Sensitive	None	bcereus	1097	5695455	155885	113

## Sheet: RESFINDER
Isolate ID	Gene	Predicted Phenotype	%Identity	%Overlap	HSP Length/Total Length	Contig	Start	End	Accession	Sequence
AX2012-121	fosB1	fosfomycin	99.52	100	417/417	NODE_4_length_468000_cov_13.273590	247439	247023	CP001903	TTGTTAAGGGGAATCAATCATATTTGTTTTTCGGTATCTAATTTAGAAAACTCTATTATGTTTTATGAAAAAGTATTAGAAGGAGAATTATTAGTTAAAGGAAGAAAATTGGCTTATTTTAACATATGTGGAGTATGGATAGCGCTTAATGAAGAGACGCATATTTCGAGAAATGAGATTCATCAATCTTATACGCACATTGCATTTTCTGTTGAACAAGAAGACTTTAAATGTCTAATACAGCGATTAGAAGAAAATGATGTTCATATTTTACAAGGAAGAGAACGTGATGTAAGAGATTGCGAATCTATATACTTTGTTGATCCTGACGGTCATAAATTTGAGTTTCACTCAGGGACACTGCAAGACCGTTTAAATTATTATAGAGATGAGAAACCT…
AX2015-1511Nmuc	blaTEM-229	ampicillin	100	61.56	530/861	NODE_60_length_712_cov_0.919685	530	1	MG821356	ATGAGTATTCAACATTTCCGTGTCGCCCTTATTCCCTTTTTTGCGGCATTTTGCCTTCCTGTTTTTGCTCACCCAGAAACGCTGGTGAAAGTAAAAGATGCTGAAGATCAGTTGGGTGCACGAGTGGGTTACATCGAACTGGATCTCAACAGCGGTAAGATCCTTGAGAGTTTTCGCCCCGAAGAACGTTTTCCAATGATGAGCACTTTTAAAGTTCTGCTATGTGGCGCGGTATTATCCCGTATTGACGCCGGGCAAGAGCAACTCGGTCGCCGCATACACTATTCTCAGAATGACTTGGTTGAGTACTCACCAGTCACAGAAAAGCATCTTACGGATGGCATGACAGTAAGAGAATTATGCAGTGCTGCCATAACCATGAGTGATAACACTGCGGCC…
AX2015-1277A	fosB2	fosfomycin	100	100	420/420	NODE_1_length_1150026_cov_10.036919	595775	596194	AE016879	ATGCTACAGGGCATTAACCATATTTGTTTTTCTGTATCAAACTTGGAAAAATCTATTGAATTCTATCAAAAAATACTTCAAGCAAAATTATTAGTAAAAGGTAGAAAATTAGCGTATTTTGATTTAAATGGATTATGGATTGCTTTAAATGTTGAAGAAGATATACCAAGAAATGAAATTAAGCAATCTTATACACATATGGCTTTCACTGTAACTAATGAAGCATTAGACCATTTAAAAGAAGTATTAATTCAAAATGATGTTAATATTTTACCTGGCCGAGAAAGAGATGAGAGAGACCAAAGATCTCTTTACTTTACAGATCCAGATGGCCATAAGTTTGAGTTCCACACTGGCACTTTGCAAAACCGGTTAGAGTACTATAAAGAAGATAAAAAA…
AX2014-1007	blaTEM-116	ampicillin	100	92.57	797/861	NODE_93_length_1463_cov_2.189755	1	797	AY425988	TTGCTCACCCAGAAACGCTGGTGAAAGTAAAAGATGCTGAAGATCAGTTGGGTGCACGAGTGGGTTACATCGAACTGGATCTCAACAGCGGTAAGATCCTTGAGAGTTTTCGCCCCGAAGAACGTTTTCCAATGATGAGCACTTTTAAAGTTCTGCTATGTGGCGCGGTATTATCCCGTATTGACGCCGGGCAAGAGCAACTCGGTCGCCGCATACACTATTCTCAGAATGACTTGGTTGAGTACTCACCAGTCACAGAAAAGCATCTTACGGATGGCATGACAGTAAGAGAATTATGCAGTGCTGCCATAACCATGAGTGATAACACTGCGGCCAACTTACTTCTGACAACGATCGGAGGACCGAAGGAGCTAACCGCTTTTTTGCACAACATGGGGG…
AX2014-912	fosB1	fosfomycin	99.04	100	417/417	NODE_2_length_461302_cov_19.355224	206430	206846	CP001903	TTGTTAAGGGGAATCAATCATATTTGTTTTTCGGTATCTAATTTAGAAAACTCTATTATGTTTTATGAAAAGGTATTAGAAGGAGAATTATTAGTTAAAGGAAGAAAATTGGCTTATTTTAACATATGTGGAGTATGGATAGCGCTTAATGAAGAGACGCATATTCCGAGAAATGAGATTCATCAATCTTATACGCACATTGCATTTTCTGTTGAACAAGAAGACTTTAAATGTCTAATACAGCGATTAGAAGAAAATGATGTTCATATTTTAAAAGGAAGAGAACGTGATGTAAGAGATTGCGAATCTATATACTTTGTTGATCCTGACGGTCATAAATTTGAATTTCACTCAGGGACACTGCAAGACCGTTTAAATTATTATAGAGATGAGAAACCT…
AX2014-949	fosB1	fosfomycin	99.76	100	417/417	NODE_1_length_746359_cov_20.439250	698955	699371	CP001903	TTGTTAAGGGGAATCAATCATATTTGTTTTTCGGTATCTAATTTAGAAAACTCTATTATGTTTTATGAAAAAGTATTAGAAGGAGAATTATTAGTTAAAGGAAGAAAATTGGCTTATTTTAACATATGTGGAGTATGGATAGCGCTTAATGAAGAGACGCATATTCCGAGAAATGAGATTCATCAATCTTATACGCACATTGCATTTTCTGTTGAACAAGAAGACTTTAAATGTCTAATACAGCGATTAGAAGAAAATGATGTTCATATTTTACAAGGAAGAGAACGTGATGTAAGAGATTGCGAATCTATATACTTTGTTGATCCTGACGGTCATAAATTTGAGTTTCACTCAGGGACACTGCAAGACCGTTTAAATTATTATAGAGATGAGAAACCT…
AX2015-1136	fosB2	fosfomycin	100	100	420/420	NODE_2_length_1129940_cov_50.065874	554252	553833	AE016879	ATGCTACAGGGCATTAACCATATTTGTTTTTCTGTATCAAACTTGGAAAAATCTATTGAATTCTATCAAAAAATACTTCAAGCAAAATTATTAGTAAAAGGTAGAAAATTAGCGTATTTTGATTTAAATGGATTATGGATTGCTTTAAATGTTGAAGAAGATATACCAAGAAATGAAATTAAGCAATCTTATACACATATGGCTTTCACTGTAACTAATGAAGCATTAGACCATTTAAAAGAAGTATTAATTCAAAATGATGTTAATATTTTACCTGGCCGAGAAAGAGATGAGAGAGACCAAAGATCTCTTTACTTTACAGATCCAGATGGCCATAAGTTTGAGTTCCACACTGGCACTTTGCAAAACCGGTTAGAGTACTATAAAGAAGATAAAAAA…
AX2015-1152	fosB2	fosfomycin	100	100	420/420	NODE_1_length_1606092_cov_7.860296	895226	895645	AE016879	ATGCTACAGGGCATTAACCATATTTGTTTTTCTGTATCAAACTTGGAAAAATCTATTGAATTCTATCAAAAAATACTTCAAGCAAAATTATTAGTAAAAGGTAGAAAATTAGCGTATTTTGATTTAAATGGATTATGGATTGCTTTAAATGTTGAAGAAGATATACCAAGAAATGAAATTAAGCAATCTTATACACATATGGCTTTCACTGTAACTAATGAAGCATTAGACCATTTAAAAGAAGTATTAATTCAAAATGATGTTAATATTTTACCTGGCCGAGAAAGAGATGAGAGAGACCAAAGATCTCTTTACTTTACAGATCCAGATGGCCATAAGTTTGAGTTCCACACTGGCACTTTGCAAAACCGGTTAGAGTACTATAAAGAAGATAAAAAA…
AX2015-1270	fosB2	fosfomycin	100	100	420/420	NODE_1_length_1639500_cov_12.730905	744870	744451	AE016879	ATGCTACAGGGCATTAACCATATTTGTTTTTCTGTATCAAACTTGGAAAAATCTATTGAATTCTATCAAAAAATACTTCAAGCAAAATTATTAGTAAAAGGTAGAAAATTAGCGTATTTTGATTTAAATGGATTATGGATTGCTTTAAATGTTGAAGAAGATATACCAAGAAATGAAATTAAGCAATCTTATACACATATGGCTTTCACTGTAACTAATGAAGCATTAGACCATTTAAAAGAAGTATTAATTCAAAATGATGTTAATATTTTACCTGGCCGAGAAAGAGATGAGAGAGACCAAAGATCTCTTTACTTTACAGATCCAGATGGCCATAAGTTTGAGTTCCACACTGGCACTTTGCAAAACCGGTTAGAGTACTATAAAGAAGATAAAAAA…
AX2020-2175	fosB1	fosfomycin	99.04	100	417/417	NODE_4_length_573087_cov_18.838844	321830	321414	CP001903	TTGTTAAGGGGAATCAATCATATTTGTTTTTCGGTATCTAATTTAGAAAACTCTATTATGTTTTATGAAAAGGTATTAGAAGGAGAATTATTAGTTAAAGGAAGAAAATTGGCTTATTTTAACATATGTGGAGTATGGATAGCGCTTAATGAAGAGACGCATATTCCGAGAAATGAGATTCATCAATCTTATACGCACATTGCATTTTCTGTTGAACAAGAAGACTTTAAATGTCTAATACAGCGATTAGAAGAAAATGATGTTCATATTTTAAAAGGAAGAGAACGTGATGTAAGAGATTGCGAATCTATATACTTTGTTGATCCTGACGGTCATAAATTTGAATTTCACTCAGGGACACTGCAAGACCGTTTAAATTATTATAGAGATGAGAAACCT…
B.cereus_FORC_005GCF_000978375.1_ASM97837v1.FASTA	fosB1	fosfomycin	99.52	100	417/417	ref|NZ_CP009686.1|	1998636	1999052	CP001903	TTGTTAAGGGGAATCAATCATATTTGTTTTTCGGTATCTAATTTAGAAAACTCTATTATGTTTTATGAAAAAGTATTAGAAGGAGAATTATTAGTTAAAGGAAGAAAATTGGCTTATTTTAACATATGTGGAGTATGGATAGCGCTTAATGAAGAGACGCATATTTCGAGAAATGAGATTCATCAATCTTATACGCACATTGCATTTTCTGTTGAACAAGAAGACTTTAAATGTCTAATACAGCGATTAGAAGAAAATGATGTTCATATTTTACAAGGAAGAGAACGTGATGTAAGAGATTGCGAATCTATATACTTTGTTGATCCTGACGGTCATAAATTTGAGTTTCACTCAGGGACACTGCAAGACCGTTTAAATTATTATAGAGATGAGAAACCT…
B.mycoidesGCF_000775975.1_ASM77597v1.FASTA	blaTEM-116	ampicillin	100	100	861/861	ref|NZ_CP009746.1|	5597847	5596987	AY425988	ATGAGTATTCAACATTTCCGTGTCGCCCTTATTCCCTTTTTTGCGGCATTTTGCCTTCCTGTTTTTGCTCACCCAGAAACGCTGGTGAAAGTAAAAGATGCTGAAGATCAGTTGGGTGCACGAGTGGGTTACATCGAACTGGATCTCAACAGCGGTAAGATCCTTGAGAGTTTTCGCCCCGAAGAACGTTTTCCAATGATGAGCACTTTTAAAGTTCTGCTATGTGGCGCGGTATTATCCCGTATTGACGCCGGGCAAGAGCAACTCGGTCGCCGCATACACTATTCTCAGAATGACTTGGTTGAGTACTCACCAGTCACAGAAAAGCATCTTACGGATGGCATGACAGTAAGAGAATTATGCAGTGCTGCCATAACCATGAGTGATAACACTGCGGCC…
B_anthracis_str_Ames_AncestorGCF_000008445.1_ASM844v1.FASTA	fosB2	fosfomycin	100	100	420/420	ref|NC_007530.2|	3778526	3778945	AE016879	ATGCTACAGGGCATTAACCATATTTGTTTTTCTGTATCAAACTTGGAAAAATCTATTGAATTCTATCAAAAAATACTTCAAGCAAAATTATTAGTAAAAGGTAGAAAATTAGCGTATTTTGATTTAAATGGATTATGGATTGCTTTAAATGTTGAAGAAGATATACCAAGAAATGAAATTAAGCAATCTTATACACATATGGCTTTCACTGTAACTAATGAAGCATTAGACCATTTAAAAGAAGTATTAATTCAAAATGATGTTAATATTTTACCTGGCCGAGAAAGAGATGAGAGAGACCAAAGATCTCTTTACTTTACAGATCCAGATGGCCATAAGTTTGAGTTCCACACTGGCACTTTGCAAAACCGGTTAGAGTACTATAAAGAAGATAAAAAA…
GCF_000161615.1_B.thuringiensis_sb_ATCC10792.FASTA	fosB1	fosfomycin	99.76	100	417/417	ref|NZ_CM000753.1|	1827497	1827913	CP001903	TTGTTAAGGGGAATCAATCATATTTGTTTTTCGGTATCTAATTTAGAAAACTCTATTATGTTTTATGAAAAAGTATTAGAAGGAGAATTATTAGTTAAAGGAAGAAAATTGGCTTATTTTAACATATGTGGAGTATGGATAGCGCTTAATGAAGAGACGCATATTCCGAGAAATGAGATTCATCAATCTTATACGCACATTGCATTTTCTGTTGAACAAGAAGACTTTAAATGTCTAATACAGCGATTAGAAGAAAATGATGTTCATATTTTACAAGGAAGAGAACGTGATGTAAGAGATTGCGAATCTATATACTTTGTTGATCCTGACGGTCATAAATTTGAGTTTCACTCAGGGACACTGCAAGACCGTTTAAATTATTATAGAGATGAGAAACCT…

## Sheet: PLASMIDF
Isolate ID	Plasmid	%Identity	%Overlap	HSP Length/Total Length	Contig	Start	End	Accession
AX2015-1277A.500bp.fasta	rep3	100	100	1539/1539	NODE_14_length_94868_cov_12.711070	69297	67759	NC002146
AX2015-1152.500bp.fasta	rep3	100	100	1539/1539	NODE_11_length_94868_cov_14.541802	69297	67759	NC002146
AX2015-1270.500bp.fasta	rep3	100	100	1539/1539	NODE_13_length_94666_cov_18.045988	8638	10176	NC002146
B_anthracis_str_Ames_AncestorGCF_000008445.1_ASM844v1.FASTA	rep3	100	100	1539/1539	ref|NC_007323.3|	33625	32087	NC002146
GCF_000161615.1_B.thuringiensis_sb_ATCC10792.FASTA	rep12	98.3	100	1533/1533	ref|NZ_CM000753.1|	5589443	5587911	DQ363750

## Sheet: MLST
Isolate ID	Scheme	Sequence Type	Locus 1	Locus 2	Locus 3	Locus 4	Locus 5	Locus 6	Locus 7
B.cereus_03BB87_GCF_000789315.1_ASM78931v1.FASTA	bcereus	78	glp(24)	gmk(22)	ilv(33)	pta(37)	pur(34)	pyc(38)	tpi(5)
B.cereus_FORC_005GCF_000978375.1_ASM97837v1.FASTA	bcereus	998	glp(33)	gmk(8)	ilv(13)	pta(11)	pur(8)	pyc(17)	tpi(7)
B.mycoidesGCF_000775975.1_ASM77597v1.FASTA	bcereus	196	glp(64)	gmk(10)	ilv(79)	pta(36)	pur(56)	pyc(22)	tpi(11)
B.toyonensis_BCT-7112GCF_000496285.1_ASM49628v1.FASTA	bcereus	111	glp(43)	gmk(26)	ilv(35)	pta(42)	pur(39)	pyc(41)	tpi(30)
B_anthracis_str_Ames_AncestorGCF_000008445.1_ASM844v1.FASTA	bcereus	1	glp(1)	gmk(1)	ilv(1)	pta(1)	pur(1)	pyc(1)	tpi(1)
B_cytotoxicus_NVH391-98GCF_000017425.1_ASM1742v1.FASTA	bcereus	2121	glp(211)	gmk(127)	ilv(333)	pta(221)	pur(338)	pyc(266)	tpi(171)
GCF_000161455.1_B.pseudomycoides_DSM12442.FASTA	bcereus	83	glp(63)	gmk(13)	ilv(58)	pta(23)	pur(25)	pyc(44)	tpi(35)
GCF_000161615.1_B.thuringiensis_sb_ATCC10792.FASTA	bcereus	10	glp(15)	gmk(6)	ilv(10)	pta(8)	pur(3)	pyc(7)	tpi(14)
GCF_000712595.1_B.manliponensis.FASTA	bcereus	-	glp(205)	gmk(123)	ilv(-)	pta(213)	pur(199)	pyc(-)	tpi(165)
GCF_000746925.1_B.clarus_BHP-1.FASTA	bcereus	1834	glp(97)	gmk(179)	ilv(82)	pta(83)	pur(82)	pyc(72)	tpi(76)
GCF_000832805.1_B.cereusG9241.FASTA	bcereus	78	glp(24)	gmk(22)	ilv(33)	pta(37)	pur(34)	pyc(38)	tpi(5)
GCF_001884235.1_B.paramycoides_NH24A2.FASTA	bcereus	780	glp(200)	gmk(118)	ilv(226)	pta(207)	pur(194)	pyc(174)	tpi(162)
GCF_004116025.1_B.albus_PG26.FASTA	bcereus	-	glp(~358)	gmk(31)	ilv(354)	pta(43)	pur(45)	pyc(53)	tpi(159)
GCF_008807735.1_B.wiedmannii_SR52.FASTA	bcereus	295	glp(102)	gmk(35)	ilv(107)	pta(22)	pur(96)	pyc(20)	tpi(78)
GCF_009739945.1_B.luti_FJ.FASTA	bcereus	-	glp(127)	gmk(~27)	ilv(134)	pta(126)	pur(131)	pyc(42)	tpi(26)
GCF_011040455.1_B.tropicus_AOA-CPS1.FASTA	bcereus	-	glp(24)	gmk(12)	ilv(164)	pta(~21)	pur(23)	pyc(~31)	tpi(19)
GCF_016605985.1_B.toyonensis_P18.FASTA	bcereus	158	glp(72)	gmk(42)	ilv(69)	pta(42)	pur(63)	pyc(41)	tpi(30)
GCF_020861345.1_B.pacificus_anQ-h4_.FASTA	bcereus	92	glp(6)	gmk(4)	ilv(42)	pta(4)	pur(16)	pyc(6)	tpi(3)
GCF_024296885.1_B.paranthracis_btC4.FASTA	bcereus	266	glp(3)	gmk(2)	ilv(21)	pta(17)	pur(36)	pyc(3)	tpi(4)
GCF_900177005.1_B.mobilis16-00177.FASTA	bcereus	1097	glp(225)	gmk(70)	ilv(114)	pta(236)	pur(116)	pyc(105)	tpi(32)
AX2012-121	bcereus	-	glp(14)	gmk(8)	ilv(36)	pta(19)	pur(2)	pyc(17)	tpi(7)
AX2013-436	-	-	-	-	-	-	-	-	-
AX2014-950A	-	-	-	-	-	-	-	-	-
AX2015-1511Nmuc	-	-	-	-	-	-	-	-	-
AX2015-1516	-	-	-	-	-	-	-	-	-
AX2016-1619	-	-	-	-	-	-	-	-	-
AX20161627NS	blicheniformis_14	26	adk(2)	ccpA(1)	recF(1)	rpoB(2)	spo0A(1)	sucC(1)	-
AX2016-1640	-	-	-	-	-	-	-	-	-
AX2016-1708NH2	-	-	-	-	-	-	-	-	-
AX2016-1771A	bcereus	-	glp(3)	gmk(23)	ilv(38)	pta(116)	pur(38)	pyc(37)	tpi(99)
AX2015-1277A	bcereus	1	glp(1)	gmk(1)	ilv(1)	pta(1)	pur(1)	pyc(1)	tpi(1)
AX2015-1469	-	-	-	-	-	-	-	-	-
AX2016-1800	-	-	-	-	-	-	-	-	-
AX2013-436	-	-	-	-	-	-	-	-	-
AX2014-912	bcereus	-	glp(210)	gmk(8)	ilv(~26)	pta(30)	pur(9)	pyc(13)	tpi(~10)
AX2014-949	bcereus	785	glp(12)	gmk(8)	ilv(8)	pta(7)	pur(9)	pyc(12)	tpi(7)
AX2014-1037B	-	-	-	-	-	-	-	-	-
AX2015-1122	-	-	-	-	-	-	-	-	-
AX2015-1136	bcereus	1	glp(1)	gmk(1)	ilv(1)	pta(1)	pur(1)	pyc(1)	tpi(1)
AX2015-1142	-	-	-	-	-	-	-	-	-
AX2015-1152	bcereus	1	glp(1)	gmk(1)	ilv(1)	pta(1)	pur(1)	pyc(1)	tpi(1)
AX2015-1270	bcereus	1	glp(1)	gmk(1)	ilv(1)	pta(1)	pur(1)	pyc(1)	tpi(1)
AX2020-2162	bcereus	-	glp(~49)	gmk(31)	ilv(354)	pta(43)	pur(45)	pyc(53)	tpi(159)

## Sheet: GTDB
User Genome	Classification	FastANI Reference	FastANI Reference Radius	FastANI Taxonomy	FastANI ANI	FastANI Alignment Fraction	Closest Placement Reference	Closest Placement Taxonomy	Closest Placement ANI	Closest Placement Alignment Fraction	Classification Method	Note	Other Related References	MSA AA Percent
AX2016-1627NS	g__Bacillus;s__Bacillus licheniformis	GCF_000011645.1	95.4556	g__Bacillus;s__Bacillus licheniformis	99.72	0.99	GCF_000011645.1	g__Bacillus;s__Bacillus licheniformis	99.72	0.99	taxonomic classification defined by topology and ANI	topological placement and ANI have congruent species assignments	GCF_001969855.1, s__Bacillus haynesii,...	96.78
AX2016-1708NH2	s__Priestia aryabhattai	GCF_000956595.1	96.022	s__Priestia aryabhattai	97.58	0.93	GCF_009497655.1	s__Priestia megaterium_A	96.2	0.9	ANI	topological placement and ANI have incongruent species assignments	GCF_000832985.1, s__Priestia megateriu...	92.44
AX2014-912	s__Bacillus_A cereus	GCF_000007825.1	97.0513	s__Bacillus_A cereus	98.28	0.9	GCF_000007825.1	s__Bacillus_A cereus	98.28	0.9	taxonomic classification defined by topology and ANI	topological placement and ANI have congruent species assignments	GCF_002200015.1, s__Bacillus_A cereus_...	91.9
AX2014-1037B	g__Peribacillus;s__Peribacillus frigoritolerans	GCF_001636405.1	95	s__Peribacillus frigoritolerans	97.53	0.9	GCF_001636405.1	s__Peribacillus frigoritolerans	97.53	0.9	taxonomic classification defined by topology and ANI	topological placement and ANI have congruent species assignments	GCF_002835675.1, s__Peribacillus sp002...	92.61
AX2013-436	s__Lysinibacillus capsici	GCF_003367505.1	95.1183	s__Lysinibacillus capsici	98.76	0.91	GCF_003367505.1	s__Lysinibacillus capsici	98.76	0.91	taxonomic classification defined by topology and ANI	topological placement and ANI have congruent species assignments	GCF_000772935.1, s__Lysinibacillus bor...	92.65
AX2014-949	s__Bacillus_A cereus	GCF_000007825.1	97.0513	s__Bacillus_A cereus	98.92	0.92	GCF_000007825.1	s__Bacillus_A cereus	98.92	0.92	taxonomic classification defined by topology and ANI	topological placement and ANI have congruent species assignments	GCF_006384875.1, s__Bacillus_A bombyse...	91.9
AX2015-1270	s__Bacillus_A anthracis	GCF_000742895.1	95.2518	__Bacillus_A anthracis	99.98	1	GCF_000742895.1	s__Bacillus_A anthracis	99.98	1	taxonomic classification defined by topology and ANI	topological placement and ANI have congruent species assignments	GCF_001883995.1, s__Bacillus_A paranth...	90.27
AX2015-1136	s__Bacillus_A anthracis	GCF_000742895.1	95.2518	s__Bacillus_A anthracis	99.98	1	GCF_000742895.1	s__Bacillus_A anthracis	99.98	1	taxonomic classification defined by topology and ANI	topological placement and ANI have congruent species assignments	GCF_001883995.1, s__Bacillus_A paranth...	90.27
AX2016-1640	s__Psychrobacillus sp008807035	GCF_008807035.1	95	s__Psychrobacillus sp008807035	98.37	0.9	GCF_008807035.1	s__Psychrobacillus sp008807035	98.37	0.9	taxonomic classification defined by topology and ANItopological placement and ANI have congruent species assignmentsGCF_012843435.1, s__Psychrobacillus sp...92.57--
AX2014-1007	s__Priestia megaterium	GCF_000832985.1	95.5311	s__Priestia megaterium	98.65	0.88	GCF_000832985.1	s__Priestia megaterium	98.65	0.88	taxonomic classification defined by topology and ANI	topological placement and ANI have congruent species assignments	GCF_000956595.1, s__Priestia aryabhatt...	92.44
AX2015-1469	s__Priestia aryabhattai	GCF_000956595.1	96.022	s__Priestia aryabhattai	96.72	0.92	-	-	-	-	ANI	topological placement and ANI have incongruent species assignments	GCF_000956595.1, s__Priestia aryabhatt...	92.44
AX2015-1122	s__Peribacillus sp002835675	GCF_002835675.1	95	__Peribacillus sp002835675	95.37	0.9	GCF_002835675.1	s__Peribacillus sp002835675	95.37	0.9	taxonomic classification defined by topology and ANI	topological placement and ANI have congruent species assignments	GCF_002243645.1, s__Peribacillus simpl...	93.45
AX2012-121	s__Bacillus_A cereus	GCF_000007825.1	97.0513	s__Bacillus_A cereus	98.2	0.89	GCF_000007825.1	s__Bacillus_A cereus	98.2	0.89	taxonomic classification defined by topology and ANI	topological placement and ANI have congruent species assignments	GCF_006384875.1, s__Bacillus_A bombyse...	91.07
AX2015-1277A	s__Bacillus_A anthracis	GCF_000742895.1	95.2518	s__Bacillus_A anthracis	99.98	1	GCF_000742895.1	s__Bacillus_A anthracis	99.98	1	taxonomic classification defined by topology and ANI	topological placement and ANI have congruent species assignments	GCF_001883995.1, s__Bacillus_A paranth...	90.27
AX2016-1800	g__Peribacillus;	-	-	-	-	-	GCF_002835675.1	s__Peribacillus sp00283567594.750.89taxonomic classification defined by topology and ANI-GCF_002243645.1, s__Peribacillus simpl...92.610.9987308658Genome not assigned to closest species as it falls outside its pre-defined ANI radius
AX2020-2162	s__Bacillus_A albus	GCF_001884185.1	95	s__Bacillus_A albus	98.85	0.93	GCF_001884185.1	s__Bacillus_A albus98.850.93taxonomic classification defined by topology and ANItopological placement and ANI have congruent species assignmentsGCF_002571225.1, s__Bacillus_A sp00257...91.11--
AX2015-1142	s__Peribacillus sp002835675	GCF_002835675.1	95	s__Peribacillus sp002835675	95.16	0.87	GCF_002835675.1	s__Peribacillus sp00283567595.160.87taxonomic classification defined by topology and ANItopological placement and ANI have congruent species assignmentsGCF_002243645.1, s__Peribacillus simpl...94.28--
AX2015-1511Nmuc	s__Priestia megaterium	GCF_000832985.1	95.5311	s__Priestia megaterium	97.81	0.86	GCF_000832985.1	s__Priestia megaterium	97.81	0.86	taxonomic classification defined by topology and ANI	topological placement and ANI have congruent species assignments	GCF_000956595.1, s__Priestia aryabhatt...	92.44
AX2016-1771A	s__Bacillus_A anthracis	GCF_000742895.1	95.2518	s__Bacillus_A anthracis	97.22	0.89	GCF_000742895.1	s__Bacillus_A anthracis	97.22	0.89	taxonomic classification defined by topology and ANItopological placement and ANI have congruent species assignmentsGCF_001883995.1, s__Bacillus_A paranth...90.25--
AX2015-1152	s__Bacillus_A anthracis	GCF_000742895.1	95.2518	s__Bacillus_A anthracis	99.98	1	GCF_000742895.1	s__Bacillus_A anthracis	99.98	1	taxonomic classification defined by topology and ANI	topological placement and ANI have congruent species assignments	GCF_001883995.1, s__Bacillus_A paranth...	90.27
AX2015-1516	s__Peribacillus sp002835675	GCF_002835675.1	95	__Peribacillus sp002835675	95.13	0.86	GCF_002835675.1	s__Peribacillus sp00283567595.130.86taxonomic classification defined by topology and ANItopological placement and ANI have congruent species assignmentsGCF_002243645.1, s__Peribacillus simpl...93.45--

## Sheet: bTYPER
genome ID	panC group	other viru genes	emetic/diarrheagenic	cap
AX2012-121	IV	1/1(sph), 2/9(bpsE;bpsH)	Nhe(3)/hbl(4)/cytK(1)
AX2014-950A		1/3(hasC); 1/9(bpsE)		2/5(capB;capC)
AX2015-1511Nmuc		1/3(hasC); 1/9(bpsE)		2/5(capB;capC)
AX2015-1516		2/9(bpsD;bpsE)		2/5(capB;capC)
AX20161627NS		1/9(bpsE)		1/5(capC)
AX2016-1708NH2		1/3(hasC); 1/9(bpsE)		2/5(capB;capC)
AX2016-1771A	III	1/1(sph);1/9(bpsE)	3/3(nheA;nheB;nheC)1/1(cytK-2)
AX2015-1277A	III	3/3(hasA;hasB;hasC);1/9(bpsE)		5/5(capA;capB;capC;capD;capE)
AX2015-1469		1/3(hasC)		2/5(capB;capC)
AX2016-1800		1/9(bpsE)		2/5(capB;capC)
AX2014-912	IV	1/1(sph)	Nhe(3)/hbl(4)/cytK(1)
AX2014-949	IV	1/1(sph);1/9(bpsE)	Nhe(3)/hbl(4)/cytK(1)
AX2014-1037B		1/9(bpsE)		2/5(capB;capC)
AX2015-1136	III	3/3(hasA;hasB;hasC);1/9(bpsE)	3/3(nheA;nheB;nheC)		3/3(cya;lef;pagA)
AX2015-1142				2/5(capB;capC
AX2015-1152	III	3/3(hasA;hasB;hasC);1/9(bpsE)		5/5(capA;capB;capC;capD;capE)
AX2015-1270	III	3/3(hasA;hasB;hasC);1/9(bpsE);1/1(sph)	3/3(nheA;nheB;nheC)	5/5(capA;capB;capC;capD;capE)
AX2015-1122		1/9(bpsE)		2/5(capB;capC)
