# Supplementary material for: Comparing microbiological and molecular diagnostic tools for the surveillance of anthrax
Source: PLoS Negl Trop Dis. 2024 Nov 21;18(11):e0012122. doi: 10.1371/journal.pntd.0012122 (PMC11620650; doi:10.1371/journal.pntd.0012122)
Supplement: S1 Dataset — (ZIP) [file pntd.0012122.s005.zip › Dataset/Probe Smear PCR.xlsx]

## Sheet: Sheet1
Smear code	Date	Smear ID	BAPAresult	lefresult	Ba-1	CapB	GI4
AX	2012	74	0	2	0	0	0
AX	2012	75	0	0	0	1	0
AX	2012	76	0	2	0	0	0
AX	2012	77	0	0	0	0	0
AX	2012	78	0	0	0	0	0
AX	2012	79	0	0	0	0	0
AX	2012	81	0	0	0	0	0
AX	2012	82	0	2	0	0	0
AX	2012	83	0	2	0	0	0
AX	2012	84	2	1	0	0	0
AX	2012	85	0	1	0	0	0
AX	2012	86	0	2	0	0	0
AX	2012	87	0	2	0	0	0
AX	2012	88	0	0	0	0	0
AX	2012	89	0	0	0	0	0
AX	2012	90	1	1	1	1	0
AX	2012	91	0	0	0	0	0
AX	2012	92	0	0	0	0	0
AX	2012	93	1	1	1	1	0
AX	2012	95	0	0	0	0	0
AX	2012	96	0	0	0	0	0
AX	2012	97	0	2	0	0	0
AX	2012	98	0	2	0	0	0
AX	2012	101	0	0	0	0	0
AX	2012	102	0	0	0	0	0
AX	2012	104	0	0	0	0	0
AX	2012	109	0	0	0	0	0
AX	2012	110	0	1	1	1	0
AX	2012	111	1	1	1	1	0
AX	2012	112	1	1	1	1	0
AX	2012	113	1	1	1	1	0
AX	2012	114	1	1	0	0	0
AX	2012	116	1	1	0	0	0
AX	2012	117	1	1	0	0	0
AX	2012	120	0	2	0	0	0
AX	2012	121	0	0	0	0	0
AX	2012	122	0	0	0	0	0
AX	2012	123	0	0	0	0	0
AX	2012	128	0	0	0	0	0
AX	2012	130	0	0	0	0	0
AX	2012	132	0	2	0	0	0
AX	2012	133	0	0	0	0	0
AX	2012	134	1	0	0	0	0
AX	2012	135	0	1	0	0	0
AX	2012	136	2	1	0	1	0
AX	2012	137	0	0	0	0	0
AX	2012	138	0	1	0	1	0
AX	2012	139	0	2	2	0	0
AX	2012	140	0	0	0	0	0
AX	2012	152	1	1	0	0	0
AX	2012	153	0	2	2	0	0
AX	2012	154	0	2	2	0	0
AX	2012	155	2	1	0	0	0
AX	2012	156	2	1	0	0	0
AX	2012	157	0	1	0	0	0
AX	2012	159	0	2	2	0	0
AX	2012	161	0	0	0	0	0
AX	2012	162	0	0	0	0	0
AX	2012	164	0	0	0	0	0
AX	2012	165	0	0	0	0	0
AX	2012	166	0	0	0	0	0
AX	2012	167	0	0	0	0	0
AX	2012	168	0	0	0	0	0
AX	2012	169	0	0	0	0	0
AX	2012	170	1	0	0	0	0
AX	2012	172	0	0	0	0	0
AX	2012	179	0	2	2	0	0
AX	2012	181	0	0	0	0	0
AX	2012	182	0	2	0	0	0
AX	2012	183	0	0	0	0	0
AX	2012	184	0	0	0	0	0
AX	2012	185	0	0	0	0	0
AX	2012	186	0	0	0	0	0
AX	2012	187	0	0	0	0	0
AX	2012	188	0	1	0	0	0
AX	2012	190	2	2	0	0	0
AX	2012	191	1	1	1	1	0
AX	2012	192	2	1	0	0	0
AX	2012	193	1	1	1	1	0
AX	2012	194	2	1	0	0	0
AX	2012	195	0	1	0	0	0
AX	2012	196	1	1	1	1	0
AX	2012	197	0	1	0	0	0
AX	2012	198	0	2	0	0	0
AX	2012	199	2	1	0	0	0
AX	2012	201	2	0	0	0	0
AX	2012	202	1	2	0	1	0
AX	2012	206	0	0	0	0	0
AX	2012	207	0	0	0	0	0
AX	2012	209	1	1	1	1	0
AX	2012	210	2	0	0	0	0
AX	2012	213	0	2	0	0	0
AX	2012	215	0	0	0	0	0
AX	2012	216	0	2	0	0	0
AX	2012	217	2	1	0	0	0
AX	2012	218	0	2	0	0	0
AX	2012	219	0	2	0	0	0
AX	2012	220	0	1	1	1	0
AX	2012	221	0	1	0	0	0
AX	2012	222	0	1	0	0	0
AX	2012	224	1	1	1	1	0
AX	2012	225	2	1	0	0	0
AX	2012	226	0	1	0	0	0
AX	2012	227	2	2	0	0	0
AX	2012	228	2	1	0	0	0
AX	2012	229	2	2	0	0	0
AX	2012	230	0	2	0	0	0
AX	2012	231	0	0	0	0	0
AX	2012	232	0	0	0	0	0
AX	2012	233	0	2	0	0	0
AX	2012	234	0	1	0	0	0
AX	2012	235	0	1	0	0	0
AX	2012	236	0	1	0	0	0
AX	2012	237	2	2	0	0	0
AX	2012	238	0	2	0	0	0
AX	2012	239	2	1	0	0	0
AX	2012	240	1	1	1	1	0
AX	2012	241	0	2	0	0	0
AX	2012	243	2	1	0	0	0
AX	2012	244	0	1	0	0	0
AX	2012	245	0	1	0	0	0
AX	2012	247	0	2	0	0	0
AX	2012	249	2	1	0	0	0
AX	2012	250	0	2	0	0	0
AX	2012	253	0	0	0	0	0
AX	2012	255	0	0	0	0	0
AX	2012	256	0	0	0	0	0
AX	2012	257	0	0	0	0	0
AX	2012	260	0	0	0	0	0
AX	2012	261	0	2	0	0	0
AX	2012	263	0	0	0	0	0
AX	2012	264	2	0	0	0	0
AX	2012	265	2	2	0	0	0
AX	2012	266	2	0	0	0	0
AX	2012	270	2	1	0	0	0
AX	2012	272	0	0	0	0	0
AX	2012	273	2	1	0	0	0
AX	2012	274	0	0	0	0	0
AX	2012	276	0	0	0	0	0
AX	2012	277	0	0	0	0	0
AX	2012	279	0	0	0	0	0
AX	2012	280	0	0	0	0	0
AX	2012	284	0	0	0	0	0
AX	2012	285	0	0	0	0	0
AX	2012	286	0	0	0	0	0
AX	2012	288	0	0	0	0	0
AX	2012	289	0	0	0	0	0
AX	2012	290	0	0	0	0	0
AX	2012	292	1	0	0	0	0
AX	2012	293	1	2	0	0	0
AX	2012	294	0	2	0	0	0
AX	2012	296	0	0	0	0	0
AX	2012	297	0	0	0	0	0
AX	2012	298	0	0	0	0	0
AX	2012	300	0	2	0	0	0
AX	2012	301	0	2	0	0	0
AX	2012	302	2	1	0	0	0
AX	2012	305	0	0	0	0	0
AX	2012	306	0	1	0	0	0
AX	2012	307	2	1	0	0	0
AX	2012	308	0	2	0	0	0
AX	2012	310	2	2	0	0	0
AX	2012	312	0	2	0	0	0
AX	2013	313	0	0	0	0	0
AX	2013	314	0	1	0	0	0
AX	2013	315	0	0	0	0	0
AX	2013	316	0	0	0	0	0
AX	2013	318	0	0	0	0	0
AX	2013	319	0	0	0	0	0
AX	2013	320	0	2	0	0	0
AX	2013	321	2	2	0	0	0
AX	2013	322	0	2	0	0	0
AX	2013	323	0	0	0	0	0
AX	2013	324	0	1	0	0	0
AX	2013	325	0	2	0	0	0
AX	2013	326	0	2	0	0	0
AX	2013	327	0	2	0	0	0
AX	2013	328	0	0	0	0	0
AX	2013	329	2	2	0	0	0
AX	2013	330	2	0	0	0	0
AX	2013	331	0	0	0	0	0
AX	2013	332	0	2	0	0	0
AX	2013	333	0	0	0	0	0
AX	2013	334	0	1	0	0	0
AX	2013	335	0	0	0	0	0
AX	2013	336	0	0	0	0	0
AX	2013	337	0	1	0	0	0
AX	2013	338	0	0	0	0	0
AX	2013	339	0	0	0	0	0
AX	2013	340	2	2	0	0	0
AX	2013	341	0	0	0	0	0
AX	2013	342	2	0	0	0	0
AX	2013	343	0	1	0	0	0
AX	2013	345	0	0	0	0	0
AX	2013	346	0	0	0	0	0
AX	2013	347	0	0	0	0	0
AX	2013	348	2	0	0	0	0
AX	2013	349	0	0	0	0	0
AX	2013	351	1	0	0	0	0
AX	2013	352	0	0	0	0	0
AX	2013	353	0	0	0	0	0
AX	2013	354	0	1	0	0	0
AX	2013	355	0	0	0	0	0
AX	2013	356	0	0	0	0	0
AX	2013	357	0	0	0	0	0
AX	2013	358	0	0	0	0	0
AX	2013	359	0	1	0	0	0
AX	2013	360	0	0	0	0	0
AX	2013	361	0	0	0	0	0
AX	2013	362	0	0	0	0	0
AX	2013	363	0	0	0	0	0
AX	2013	366	0	0	0	0	0
AX	2013	367	0	0	0	0	0
AX	2013	368	2	0	0	0	0
AX	2013	369	0	1	0	0	0
AX	2013	370	0	0	0	0	0
AX	2013	371	0	0	0	0	0
AX	2013	372	2	0	0	0	0
AX	2013	373	0	0	0	0	0
AX	2013	374	2	0	0	0	0
AX	2013	375	0	0	0	0	0
AX	2013	376	0	0	0	1	0
AX	2013	378	0	0	0	0	0
AX	2013	379	0	1	0	0	0
AX	2013	380	0	0	0	0	0
AX	2013	381	1	1	1	1	0
AX	2013	382	2	0	0	0	0
AX	2013	383	1	1	1	1	0
AX	2013	386	0	0	0	0	0
AX	2013	388	2	0	0	0	0
AX	2013	389	0	0	0	0	0
AX	2013	390	1	1	1	1	0
AX	2013	391	0	0	0	0	0
AX	2013	392	2	0	0	0	0
AX	2013	393	1	1	1	1	0
AX	2013	394	1	1	1	1	0
AX	2013	395	1	1	1	1	0
AX	2013	396	2	2	0	0	0
AX	2013	397	0	0	0	0	0
AX	2013	398	0	0	0	0	0
AX	2013	399	0	0	0	0	0
AX	2013	400	0	1	0	0	0
AX	2013	401	0	0	0	0	0
AX	2013	402	2	0	0	0	0
AX	2013	403	2	0	0	0	0
AX	2013	405	0	0	0	0	0
AX	2013	406	0	0	0	0	0
AX	2013	407	2	0	0	0	0
AX	2013	408	0	0	0	0	0
AX	2013	409	0	0	0	0	0
AX	2013	410	0	0	0	0	0
AX	2013	411	1	0	0	0	0
AX	2013	412	0	0	0	0	0
AX	2013	413	0	0	0	0	0
AX	2013	414	1	1	1	1	0
AX	2013	415	2	0	0	0	0
AX	2013	417	0	0	0	0	0
AX	2013	418	0	0	0	0	0
AX	2013	419	0	0	0	0	0
AX	2013	420	0	0	0	0	0
AX	2013	421	2	0	0	0	0
AX	2013	422	0	0	0	0	0
AX	2013	423	0	0	0	0	0
AX	2013	424	2	0	0	0	0
AX	2013	425	0	0	0	0	0
AX	2013	426	0	0	0	0	0
AX	2013	427	0	0	0	0	0
AX	2013	428	0	0	0	0	0
AX	2013	429	0	0	0	0	0
AX	2013	430	0	0	0	0	0
AX	2013	431	0	0	0	0	0
AX	2013	432	0	0	0	0	0
AX	2013	433	0	0	0	0	0
AX	2013	434	0	0	0	0	0
AX	2013	436	0	0	0	0	0
AX	2013	437	0	0	0	0	0
AX	2013	438	0	0	0	0	0
AX	2013	439	0	0	0	0	0
AX	2013	440	0	0	0	0	0
AX	2013	441	0	0	0	0	0
AX	2013	442	0	0	0	0	0
AX	2013	443	1	1	1	1	0
AX	2013	444	1	1	1	1	0
AX	2013	445	1	1	1	1	0
AX	2013	446	0	0	0	0	0
AX	2013	447	1	1	1	1	0
AX	2013	448	1	1	0	0	0
AX	2013	449	2	2	0	0	0
AX	2013	450	0	0	0	0	0
AX	2013	451	0	0	0	0	0
AX	2013	452	2	0	0	0	0
AX	2013	453	0	0	0	0	0
AX	2013	454	2	0	0	0	0
AX	2013	455	0	0	0	0	0
AX	2013	456	0	0	0	0	0
AX	2013	457	2	0	0	0	0
AX	2013	458	2	0	0	0	0
AX	2013	459	0	0	0	0	0
AX	2013	460	0	0	0	0	0
AX	2013	461	2	0	0	0	0
AX	2013	462	2	0	0	0	0
AX	2013	463	0	0	0	0	0
AX	2013	464	0	0	0	0	0
AX	2013	465	1	1	1	1	0
AX	2013	466	0	0	0	0	0
AX	2013	467	0	0	0	0	0
AX	2013	468	0	0	0	0	0
AX	2013	469	0	0	0	0	0
AX	2013	470	0	0	0	0	0
AX	2013	471	0	0	0	0	0
AX	2013	472	2	0	0	0	0
AX	2013	473	0	0	0	0	0
AX	2013	474	0	0	0	0	0
AX	2013	476	2	2	0	0	0
AX	2013	477	0	0	0	0	0
AX	2013	478	0	2	0	0	0
AX	2013	480	0	0	0	0	0
AX	2013	481	1	0	0	0	0
AX	2013	482	0	0	0	0	0
AX	2013	483	0	0	0	0	0
AX	2013	484	0	0	0	0	0
AX	2013	485	2	0	0	0	0
AX	2013	486	0	0	0	0	0
AX	2013	487	2	0	0	0	0
AX	2013	488	2	0	0	0	0
AX	2013	489	0	0	0	0	0
AX	2013	490	0	0	0	0	0
AX	2013	491	0	0	0	0	0
AX	2013	492	0	0	0	0	0
AX	2013	493	0	0	0	0	0
AX	2013	494	0	0	0	0	0
AX	2013	495	0	0	0	0	0
AX	2013	496	0	0	0	0	0
AX	2013	497	0	0	0	0	0
AX	2013	498	2	0	0	0	0
AX	2013	499	2	0	0	0	0
AX	2013	500	0	0	0	0	0
AX	2013	501	0	0	0	0	0
AX	2013	502	0	0	0	0	0
AX	2013	503	0	0	0	0	0
AX	2013	504	0	0	0	0	0
AX	2013	505	0	0	0	0	0
AX	2013	506	0	0	0	0	0
AX	2013	507	0	0	0	0	0
AX	2013	508	0	0	0	0	0
AX	2013	511	0	0	0	0	0
AX	2013	512	0	2	0	0	0
AX	2013	513	0	0	0	0	0
AX	2013	514	2	0	0	0	0
AX	2013	515	2	0	0	0	0
AX	2013	516	0	0	0	0	0
AX	2013	517	0	0	0	0	0
AX	2013	518	0	0	0	0	0
AX	2013	519	0	0	0	0	0
AX	2013	520	0	0	0	0	0
AX	2013	521	0	0	0	0	0
AX	2013	523	1	1	1	1	0
AX	2013	524	1	1	1	1	0
AX	2013	525	0	0	0	0	0
AX	2013	526	0	0	0	0	0
AX	2013	527	0	0	0	0	0
AX	2013	528	1	1	0	0	0
AX	2013	529	0	0	0	0	0
AX	2013	530	1	1	0	0	0
AX	2013	531	1	1	1	1	0
AX	2013	532	0	0	0	0	0
AX	2013	533	1	0	1	1	0
AX	2013	534	0	0	0	0	0
AX	2013	535	0	0	0	0	0
AX	2013	536	0	0	0	0	0
AX	2013	537	0	0	0	0	0
AX	2013	538	1	1	1	1	0
AX	2013	539	2	0	0	0	0
AX	2013	540	0	0	0	0	0
AX	2013	541	0	0	0	0	0
AX	2013	542	0	0	0	0	0
AX	2013	543	0	2	0	0	0
AX	2013	544	0	0	0	0	0
AX	2013	545	0	2	0	0	0
AX	2013	546	0	0	0	0	0
AX	2013	547	0	0	0	0	0
AX	2013	548	2	0	0	0	0
AX	2013	549	2	2	0	0	0
AX	2013	550	0	0	0	0	0
AX	2013	551	0	0	0	0	0
AX	2013	552	0	2	0	0	0
AX	2013	553	0	0	0	0	0
AX	2013	554	0	0	0	0	0
AX	2013	555	0	0	0	0	0
AX	2013	556	2	2	0	0	0
AX	2013	557	1	1	1	1	0
AX	2013	558	0	2	0	0	0
AX	2013	559	1	2	0	0	0
AX	2013	560	0	0	0	0	0
AX	2013	561	0	0	0	0	0
AX	2013	562	0	0	0	0	0
AX	2013	563	0	0	0	0	0
AX	2013	564	0	0	0	0	0
AX	2013	565	1	1	1	1	0
AX	2013	566	1	1	1	1	0
AX	2013	567	1	1	1	1	0
AX	2013	568	2	0	0	0	0
AX	2013	569	1	1	1	1	0
AX	2013	570	0	2	0	0	0
AX	2013	571	0	0	0	0	0
AX	2013	572	2	1	0	0	0
AX	2013	573	0	2	0	0	0
AX	2013	574	0	2	0	0	0
AX	2013	575	0	0	0	0	0
AX	2013	576	0	2	0	0	0
AX	2013	577	0	2	0	0	0
AX	2013	578	0	0	0	1	0
AX	2013	579	2	0	0	0	0
AX	2013	580	0	2	0	0	0
AX	2013	581	0	0	0	0	0
AX	2013	582	2	0	0	0	0
AX	2013	583	0	0	0	0	0
AX	2013	584	2	1	0	0	0
AX	2013	585	0	0	0	0	0
AX	2013	586	0	0	0	0	0
AX	2013	587	0	0	0	0	0
AX	2013	588	0	0	0	0	0
AX	2013	589	0	0	0	0	0
AX	2013	590	0	0	0	0	0
AX	2013	591	0	0	0	0	0
AX	2013	592	0	0	0	0	0
AX	2013	593	0	0	0	0	0
AX	2013	594	0	0	0	0	0
AX	2013	595	0	0	0	0	0
AX	2013	596	0	0	0	0	0
AX	2013	597	2	0	0	0	0
AX	2013	598	1	1	1	1	0
AX	2013	599	0	0	0	0	0
AX	2013	600	0	0	0	0	0
AX	2013	601	0	0	0	0	0
AX	2013	603	0	0	0	0	0
AX	2013	604	0	0	0	0	0
AX	2013	605	0	0	0	0	0
AX	2013	606	0	0	0	0	0
AX	2013	607	0	0	0	0	0
AX	2013	608	0	0	0	0	0
AX	2013	609	0	0	0	0	0
AX	2013	610	0	0	0	0	0
AX	2013	611	1	1	1	1	0
AX	2013	613	0	0	0	0	0
AX	2013	614	0	0	0	0	0
AX	2013	615	0	0	0	0	0
AX	2013	616	0	0	0	0	0
AX	2013	617	2	0	0	0	0
AX	2013	618	0	0	0	0	0
AX	2013	619	2	0	0	0	0
AX	2013	620	0	0	0	0	0
AX	2013	621	1	0	0	0	0
AX	2013	622	0	2	0	0	0
AX	2013	623	0	0	0	0	0
AX	2013	624	0	2	0	0	0
AX	2013	625	0	0	0	0	0
AX	2013	626	2	0	0	0	0
AX	2013	627	0	0	0	0	0
AX	2013	628	0	0	0	0	0
AX	2013	629	0	0	0	0	0
AX	2013	630	0	0	0	0	0
AX	2013	631	1	1	1	1	0
AX	2013	632	1	1	1	1	0
AX	2013	633	0	0	0	0	0
AX	2013	634	0	0	0	0	0
AX	2013	635	0	2	0	0	0
AX	2013	636	0	0	0	0	0
AX	2013	637	0	2	0	0	0
AX	2013	638	2	0	0	0	0
AX	2013	639	0	2	0	0	0
AX	2013	640	0	0	0	0	0
AX	2013	642	0	0	0	0	0
AX	2013	643	0	0	0	0	0
AX	2013	644	0	0	0	0	0
AX	2014	645	1	1	0	0	0
AX	2014	646	1	1	0	0	0
AX	2014	647	1	1	0	0	0
AX	2014	648	2	1	0	0	0
AX	2014	649	2	1	0	0	0
AX	2014	650	1	1	0	0	0
AX	2014	651	1	1	0	0	0
AX	2014	652	1	1	0	0	0
AX	2014	653	1	1	0	0	0
AX	2014	654	0	1	0	0	0
AX	2014	655	1	1	1	1	0
AX	2014	656	1	1	0	0	0
AX	2014	657	1	1	0	0	0
AX	2014	658	1	1	0	0	0
AX	2014	659	2	1	0	0	0
AX	2014	660	1	1	0	0	0
AX	2014	661	1	1	0	0	0
AX	2014	662	1	1	0	0	0
AX	2014	663	1	1	0	0	0
AX	2014	664	1	1	1	1	0
AX	2014	665	1	1	1	1	0
AX	2014	666	1	1	1	1	0
AX	2014	667	1	1	1	1	0
AX	2014	668	0	0	0	0	0
AX	2014	669	0	0	0	0	0
AX	2014	670	1	1	1	1	0
AX	2014	671	1	1	0	0	0
AX	2014	680	1	1	1	1	0
AX	2014	681	1	1	1	1	0
AX	2014	682	1	1	1	1	0
AX	2014	683	1	2	0	0	0
AX	2014	684	1	1	1	1	0
AX	2014	685	1	1	0	0	0
AX	2014	686	1	1	1	1	0
AX	2014	687	1	1	1	1	0
AX	2014	688	0	0	0	0	0
AX	2014	690	1	1	1	1	0
AX	2014	701	2	0	0	0	0
AX	2014	702	1	1	0	0	0
AX	2014	703	1	1	1	1	0
AX	2014	704	1	1	1	1	0
AX	2014	705	1	1	1	1	0
AX	2014	706	1	1	1	1	0
AX	2014	707	1	2	0	0	0
AX	2014	709	1	1	1	1	0
AX	2014	710	1	1	1	1	0
AX	2014	711	1	1	1	1	0
AX	2014	712	1	1	1	1	0
AX	2014	713	1	1	1	1	0
AX	2014	714	2	1	0	0	0
AX	2014	715	1	1	1	1	0
AX	2014	716	0	1	0	0	0
AX	2014	717	1	1	1	1	0
AX	2014	718	1	1	1	1	0
AX	2014	719	2	1	1	1	0
AX	2014	720	1	1	1	1	0
AX	2014	721	1	1	1	1	0
AX	2014	722	1	1	1	1	0
AX	2014	723	1	1	1	1	0
AX	2014	724	1	1	1	1	0
AX	2014	725	1	1	1	1	0
AX	2014	726	1	1	1	1	0
AX	2014	727	1	1	0	0	0
AX	2014	728	1	1	1	1	0
AX	2014	729	1	1	1	1	0
AX	2014	730	1	1	0	0	0
AX	2014	731	1	1	1	1	0
AX	2014	732	1	1	1	1	0
AX	2014	733	1	1	0	0	0
AX	2014	734	1	1	1	1	0
AX	2014	735	1	1	0	0	0
AX	2014	736	1	1	1	1	0
AX	2014	737	0	1	0	0	0
AX	2014	738	1	1	1	1	0
AX	2014	739	1	1	1	1	0
AX	2014	740	1	1	1	1	0
AX	2014	741	1	1	1	1	0
AX	2014	743	1	1	1	1	0
AX	2014	744	1	1	1	1	0
AX	2014	745	1	1	0	0	0
AX	2014	746	1	2	0	0	0
AX	2014	747	1	1	1	1	0
AX	2014	748	1	1	1	1	0
AX	2014	749	1	1	1	1	0
AX	2014	750	1	1	1	1	0
AX	2014	755	1	1	1	1	0
AX	2014	757	1	1	1	1	0
AX	2014	758	1	1	0	0	0
AX	2014	759	1	1	0	0	0
AX	2014	760	1	1	1	1	0
AX	2014	761	1	1	1	1	0
AX	2014	762	1	1	1	1	0
AX	2014	763	1	1	1	1	0
AX	2014	764	1	1	1	1	0
AX	2014	765	1	1	1	1	0
AX	2014	766	0	1	0	0	0
AX	2014	767	1	1	1	1	0
AX	2014	768	1	1	0	0	0
AX	2014	769	1	1	0	0	0
AX	2014	771	1	1	0	0	0
AX	2014	772	0	0	0	0	0
AX	2014	773	0	0	0	0	0
AX	2014	774	1	2	0	0	0
AX	2014	775	1	1	1	1	0
AX	2014	776	0	0	0	0	0
AX	2014	777	0	1	0	0	0
AX	2014	778	0	0	0	0	0
AX	2014	779	1	1	1	1	0
AX	2014	780	1	1	1	1	0
AX	2014	781	1	1	1	1	0
AX	2014	782	1	1	1	1	0
AX	2014	783	1	1	1	1	0
AX	2014	784	1	1	1	1	0
AX	2014	785	1	1	1	1	0
AX	2014	786	1	1	0	0	0
AX	2014	787	1	1	1	1	0
AX	2014	788	2	1	1	1	0
AX	2014	789	1	1	1	1	0
AX	2014	790	1	1	1	1	0
AX	2014	791	1	1	0	0	0
AX	2014	792	1	1	0	0	0
AX	2014	793	0	1	0	0	0
AX	2014	794	0	1	0	0	0
AX	2014	795	1	2	0	0	0
AX	2014	796	0	0	0	0	0
AX	2014	797	1	1	1	1	0
AX	2014	798	1	1	1	1	0
AX	2014	799	1	1	1	1	0
AX	2014	800	2	2	0	0	0
AX	2014	821	1	1	1	1	0
AX	2014	822	0	0	0	0	0
AX	2014	823	1	1	1	1	0
AX	2014	824	1	1	1	1	0
AX	2014	825	1	1	0	0	0
AX	2014	826	1	1	0	0	0
AX	2014	827	1	1	1	1	0
AX	2014	828	1	1	1	1	0
AX	2014	829	1	1	1	1	0
AX	2014	830	1	2	0	0	0
AX	2014	831	1	1	0	0	0
AX	2014	832	1	1	0	0	0
AX	2014	833	1	1	0	0	0
AX	2014	834	1	1	0	0	0
AX	2014	835	0	0	0	0	0
AX	2014	836	1	1	0	0	0
AX	2014	837	2	1	0	0	0
AX	2014	838	1	1	0	0	0
AX	2014	839	1	1	0	0	0
AX	2014	840	1	1	0	0	0
AX	2014	841	1	1	1	1	0
AX	2014	842	2	1	0	0	0
AX	2014	843	1	1	0	0	0
AX	2014	844	2	1	0	0	0
AX	2014	845	1	1	0	0	0
AX	2014	846	1	1	1	1	0
AX	2014	847	1	1	0	0	0
AX	2014	848	1	1	0	0	0
AX	2014	849	1	1	1	1	0
AX	2014	850	1	2	0	0	0
AX	2014	851	0	0	0	0	0
AX	2014	852	0	0	0	0	0
AX	2014	853	0	0	0	0	0
AX	2014	854	0	0	0	0	0
AX	2014	855	0	0	0	0	0
AX	2014	856	0	0	0	0	0
AX	2014	857	0	0	0	1	0
AX	2014	858	0	0	0	0	0
AX	2014	859	1	0	1	1	0
AX	2014	860	2	0	0	0	0
AX	2014	862	0	0	0	0	0
AX	2014	863	0	0	0	0	0
AX	2014	864	1	1	1	1	0
AX	2014	865	0	0	0	0	0
AX	2014	866	1	1	1	1	0
AX	2014	867	1	1	1	1	0
AX	2014	868	1	1	1	0	0
AX	2014	869	0	1	0	0	0
AX	2014	870	2	2	0	0	0
AX	2014	871	1	1	0	0	0
AX	2014	872	0	2	0	0	0
AX	2014	873	2	0	0	0	0
AX	2014	874	1	1	1	0	0
AX	2014	875	0	1	0	0	0
AX	2014	876	0	0	0	0	0
AX	2014	877	0	0	0	0	0
AX	2014	878	1	1	1	1	0
AX	2014	879	1	1	1	0	0
AX	2014	880	0	0	0	0	0
AX	2014	881	2	1	1	1	0
AX	2014	882	0	0	0	0	0
AX	2014	883	2	1	0	0	0
AX	2014	884	2	0	0	0	0
AX	2014	885	2	1	1	1	0
AX	2014	886	1	1	1	1	0
AX	2014	887	1	1	0	0	0
AX	2014	888	2	1	0	0	0
AX	2014	889	1	1	1	1	0
AX	2014	890	0	0	0	0	0
AX	2014	891	0	0	0	0	0
AX	2014	892	0	0	0	0	0
AX	2014	893	0	0	0	0	0
AX	2014	894	0	0	0	0	0
AX	2014	895	0	0	0	0	0
AX	2014	896	0	0	0	0	0
AX	2014	897	2	0	0	0	0
AX	2014	898	0	0	0	0	0
AX	2014	899	2	0	0	0	0
AX	2014	900	1	1	1	0	0
AX	2014	901	0	1	0	0	0
AX	2014	902	1	1	1	1	0
AX	2014	903	1	1	1	1	0
AX	2014	904	0	0	0	0	0
AX	2014	905	1	1	1	1	0
AX	2014	906	1	1	1	1	0
AX	2014	907	1	1	1	1	0
AX	2014	908	1	1	1	1	0
AX	2014	909	1	1	1	0	0
AX	2014	910	1	1	0	0	0
AX	2014	923	2	1	1	1	0
AX	2014	924	1	1	1	1	0
AX	2014	925	1	1	1	1	0
AX	2014	926	1	1	1	1	0
AX	2014	927	1	1	1	0	0
AX	2014	928	0	1	0	0	0
AX	2014	929	1	1	1	1	0
AX	2014	930	1	0	1	1	0
AX	2014	931	1	1	0	0	0
AX	2014	932	1	1	0	0	0
AX	2014	933	1	1	1	1	0
AX	2014	934	1	1	0	0	0
AX	2014	935	1	1	1	0	0
AX	2014	937	1	2	0	0	0
AX	2014	938	0	0	0	0	0
AX	2014	939	1	1	1	0	0
AX	2014	940	1	1	0	0	0
AX	2014	941	2	1	0	0	0
AX	2014	942	1	1	0	0	0
AX	2014	943	1	1	1	0	0
AX	2014	944	1	1	0	0	0
AX	2014	945	0	0	0	0	0
AX	2014	946	0	0	0	0	0
AX	2014	947	0	0	0	0	0
AX	2014	948	0	0	0	0	0
AX	2014	949	0	0	0	0	0
AX	2014	950	0	0	0	0	0
AX	2014	951	2	1	1	1	0
AX	2014	952	0	1	0	0	0
AX	2014	953	1	1	1	1	0
AX	2014	954	1	1	1	1	0
AX	2014	955	0	0	0	0	0
AX	2014	956	2	2	0	0	0
AX	2014	957	0	0	0	0	0
AX	2014	958	0	0	0	0	0
AX	2014	959	1	1	1	1	0
AX	2014	960	1	1	0	0	0
AX	2014	961	0	0	0	0	0
AX	2014	962	0	0	0	0	0
AX	2014	963	0	0	0	0	0
AX	2014	964	1	1	1	1	0
AX	2014	965	2	1	0	0	0
AX	2014	966	0	0	0	0	0
AX	2014	967	0	0	0	0	0
AX	2014	968	1	1	1	1	0
AX	2014	969	0	0	0	0	0
AX	2014	970	0	0	0	0	0
AX	2014	971	0	0	0	0	0
AX	2014	972	0	0	0	0	0
AX	2014	973	1	1	1	1	0
AX	2014	974	0	0	0	0	0
AX	2014	975	0	0	0	0	0
AX	2014	976	0	0	0	0	0
AX	2014	977	1	1	0	0	0
AX	2014	978	0	0	0	0	0
AX	2014	979	0	0	0	0	0
AX	2014	980	0	0	0	0	0
AX	2014	981	0	0	0	0	0
AX	2014	982	0	0	0	0	0
AX	2014	983	0	0	0	0	0
AX	2014	985	2	0	0	0	0
AX	2014	986	0	0	0	0	0
AX	2014	987	0	0	0	0	0
AX	2014	988	0	0	0	0	0
AX	2014	989	0	0	0	0	0
AX	2014	990	0	0	0	0	0
AX	2014	991	1	1	1	1	0
AX	2014	992	1	1	0	0	0
AX	2014	993	2	2	0	0	0
AX	2014	994	2	0	0	0	0
AX	2014	995	1	1	0	0	0
AX	2014	996	0	0	0	0	0
AX	2014	997	2	0	0	0	0
AX	2014	998	2	0	0	0	0
AX	2014	1000	2	0	0	0	0
AX	2014	1001	0	0	0	0	0
AX	2014	1002	2	0	0	0	0
AX	2014	1003	2	0	0	0	0
AX	2014	1004	0	0	0	0	0
AX	2014	1005	0	0	0	0	0
AX	2014	1006	0	0	0	0	0
AX	2014	1007	1	0	0	0	0
AX	2014	1008	0	0	0	0	0
AX	2014	1009	0	0	0	0	0
AX	2014	1010	0	0	0	0	0
AX	2014	1011	0	0	0	0	0
AX	2014	1012	0	0	0	0	0
AX	2014	1013	1	1	0	0	0
AX	2014	1014	0	0	0	0	0
AX	2014	1015	1	1	1	1	0
AX	2014	1016	0	0	0	0	0
AX	2014	1017	1	1	0	0	0
AX	2014	1018	1	1	1	1	0
AX	2014	1019	0	0	0	0	0
AX	2014	1020	1	1	0	0	0
AX	2014	1021	0	0	0	0	0
AX	2014	1022	0	0	0	0	0
AX	2014	1023	0	0	0	0	0
AX	2014	1024	0	0	0	0	0
AX	2014	1025	2	0	0	0	0
AX	2014	1026	0	0	0	1	0
AX	2014	1027	0	0	0	0	0
AX	2014	1028	0	0	0	0	0
AX	2014	1029	1	1	0	0	0
AX	2014	1030	1	1	0	0	0
AX	2014	1031	1	1	0	0	0
AX	2014	1032	1	1	0	0	0
AX	2014	1033	1	1	0	0	0
AX	2014	1034	0	1	0	0	0
AX	2014	1035	0	1	0	0	0
AX	2014	1036	1	1	0	0	0
AX	2014	1037	1	0	0	0	0
AX	2014	1038	1	1	0	0	0
AX	2014	1047	1	1	0	0	0
AX	2014	1048	0	0	0	0	0
AX	2014	1049	2	2	0	0	0
AX	2014	1050	1	1	1	1	0
AX	2014	1051	1	1	1	1	0
AX	2014	1052	1	1	1	1	0
AX	2014	1053	1	1	0	0	0
AX	2014	1054	1	1	1	1	0
AX	2014	1055	1	1	1	1	0
AX	2014	1056	1	0	0	0	0
AX	2014	1057	1	1	1	0	0
AX	2015	1058	0	0	0	0	0
AX	2015	1059	0	0	0	1	0
AX	2015	1060	0	0	0	0	0
AX	2015	1061	1	1	1	1	0
AX	2015	1062	1	1	1	1	0
AX	2015	1063	1	1	1	1	0
AX	2015	1064	1	1	1	1	0
AX	2015	1065	1	1	1	1	0
AX	2015	1066	1	1	1	1	0
AX	2015	1067	1	1	1	1	0
AX	2015	1068	1	1	1	1	0
AX	2015	1069	1	1	1	1	0
AX	2015	1070	0	1	0	0	0
AX	2015	1071	2	0	0	0	0
AX	2015	1072	2	0	0	0	0
AX	2015	1073	0	1	0	0	0
AX	2015	1074	2	0	0	0	0
AX	2015	1075	0	0	0	0	0
AX	2015	1076	2	0	0	0	0
AX	2015	1077	1	1	1	1	0
AX	2015	1078	1	1	1	1	0
AX	2015	1079	0	1	1	1	0
AX	2015	1080	1	1	1	1	0
AX	2015	1081	1	1	1	1	0
AX	2015	1082	1	1	1	1	0
AX	2015	1083	1	1	1	1	0
AX	2015	1084	1	1	1	1	0
AX	2015	1085	0	0	0	0	0
AX	2015	1086	1	1	1	1	0
AX	2015	1087	1	1	1	1	0
AX	2015	1088	0	1	1	1	0
AX	2015	1089	1	1	1	1	0
AX	2015	1090	1	1	1	1	0
AX	2015	1091	1	1	1	1	0
AX	2015	1092	0	1	0	0	0
AX	2015	1093	1	1	1	1	0
AX	2015	1094	1	1	1	1	0
AX	2015	1095	1	1	1	1	0
AX	2015	1096	1	1	1	1	0
AX	2015	1097	1	1	1	1	0
AX	2015	1098	1	1	1	0	0
AX	2015	1099	0	1	1	1	0
AX	2015	1100	1	1	1	1	0
AX	2015	1101	1	1	1	1	0
AX	2015	1102	1	1	1	1	0
AX	2015	1103	1	1	1	1	0
AX	2015	1104	1	1	1	1	0
AX	2015	1105	1	0	0	0	0
AX	2015	1106	1	1	1	1	0
AX	2015	1107	1	1	1	1	0
AX	2015	1108	1	1	1	1	0
AX	2015	1109	1	0	1	1	0
AX	2015	1110	1	1	1	1	0
AX	2015	1111	1	1	1	1	0
AX	2015	1112	1	1	1	1	0
AX	2015	1113	1	1	1	1	0
AX	2015	1114	1	1	1	1	0
AX	2015	1115	1	1	1	1	0
AX	2015	1116	1	1	1	1	0
AX	2015	1117	1	1	1	1	0
AX	2015	1118	2	1	1	1	0
AX	2015	1119	1	1	1	1	0
AX	2015	1120	1	1	1	1	0
AX	2015	1121	1	0	1	1	0
AX	2015	1122	0	0	0	0	0
AX	2015	1123	0	0	0	0	0
AX	2015	1124	0	0	0	1	0
AX	2015	1125	1	1	1	1	0
AX	2015	1126	1	1	1	1	0
AX	2015	1127	1	1	1	1	0
AX	2015	1128	1	1	1	1	0
AX	2015	1129	0	0	0	0	0
AX	2015	1130	1	1	1	1	0
AX	2015	1131	1	1	1	1	0
AX	2015	1132	1	1	1	1	0
AX	2015	1133	1	1	1	1	0
AX	2015	1134	1	1	1	1	0
AX	2015	1135	0	0	0	0	0
AX	2015	1136	1	1	1	0	0
AX	2015	1137	1	1	1	1	0
AX	2015	1138	1	1	1	1	0
AX	2015	1139	1	1	1	1	0
AX	2015	1140	1	1	1	1	0
AX	2015	1141	1	1	1	1	0
AX	2015	1142	1	1	1	1	0
AX	2015	1143	1	1	1	1	0
AX	2015	1144	1	1	1	1	0
AX	2015	1145	1	0	0	0	0
AX	2015	1146	1	1	1	1	0
AX	2015	1147	1	1	1	1	0
AX	2015	1148	1	0	0	0	0
AX	2015	1149	1	1	1	1	0
AX	2015	1150	1	0	0	0	0
AX	2015	1151	2	1	0	0	0
AX	2015	1152	1	1	1	1	0
AX	2015	1153	1	1	1	0	0
AX	2015	1154	1	1	1	0	0
AX	2015	1155	0	1	0	0	0
AX	2015	1156	2	1	0	0	0
AX	2015	1157	2	1	1	1	0
AX	2015	1158	0	1	0	0	0
AX	2015	1159	1	1	1	1	0
AX	2015	1160	1	1	1	1	0
AX	2015	1161	1	1	1	1	0
AX	2015	1162	1	1	1	1	0
AX	2015	1163	1	1	1	1	0
AX	2015	1164	1	1	1	1	0
AX	2015	1165	1	1	1	1	0
AX	2015	1166	0	0	0	0	0
AX	2015	1167	1	1	1	1	0
AX	2015	1168	1	1	1	1	0
AX	2015	1169	1	1	1	1	0
AX	2015	1170	1	1	1	1	0
AX	2015	1171	1	1	1	1	0
AX	2015	1172	0	0	0	0	0
AX	2015	1173	1	1	1	1	0
AX	2015	1174	1	1	1	1	0
AX	2015	1175	1	1	1	1	0
AX	2015	1176	1	1	1	1	0
AX	2015	1177	1	1	1	1	0
AX	2015	1179	1	1	1	1	0
AX	2015	1180	1	1	1	1	0
AX	2015	1181	1	1	1	1	0
AX	2015	1182	1	1	1	1	0
AX	2015	1183	1	1	1	1	0
AX	2015	1184	1	1	1	1	0
AX	2015	1185	1	1	1	1	0
AX	2015	1186	1	1	1	1	0
AX	2015	1187	1	0	1	1	0
AX	2015	1188	1	1	1	1	0
AX	2015	1189	0	0	0	0	0
AX	2015	1190	1	1	1	1	0
AX	2015	1191	1	1	1	1	0
AX	2015	1192	2	1	1	1	0
AX	2015	1193	1	1	1	1	0
AX	2015	1194	1	1	1	1	0
AX	2015	1195	1	1	1	1	0
AX	2015	1196	1	1	1	1	0
AX	2015	1197	1	1	1	1	0
AX	2015	1198	1	1	1	1	0
AX	2015	1199	1	1	1	1	0
AX	2015	1200	1	1	1	1	0
AX	2015	1215	1	1	1	1	0
AX	2015	1216	1	1	1	1	0
AX	2015	1217	1	1	1	1	0
AX	2015	1218	1	1	1	1	0
AX	2015	1220	1	1	1	1	0
AX	2015	1221	1	1	1	1	0
AX	2015	1222	1	1	1	1	0
AX	2015	1223	1	1	1	1	0
AX	2015	1224	1	1	1	1	0
AX	2015	1225	1	1	1	0	0
AX	2015	1226	1	1	1	1	0
AX	2015	1227	1	1	1	1	0
AX	2015	1228	1	1	1	1	0
AX	2015	1229	1	1	1	1	0
AX	2015	1230	1	1	1	1	0
AX	2015	1231	1	1	1	1	0
AX	2015	1232	1	1	1	1	0
AX	2015	1233	1	1	1	1	0
AX	2015	1234	1	1	1	1	0
AX	2015	1235	0	0	0	0	0
AX	2015	1236	1	1	1	1	0
AX	2015	1237	1	1	1	1	0
AX	2015	1238	1	1	1	1	0
AX	2015	1239	1	1	1	1	0
AX	2015	1240	1	1	1	1	0
AX	2015	1241	1	1	1	1	0
AX	2015	1242	1	1	1	1	0
AX	2015	1243	1	1	1	1	0
AX	2015	1244	1	1	1	1	0
AX	2015	1245	1	0	1	1	0
AX	2015	1246	1	0	0	0	0
AX	2015	1247	1	1	1	1	0
AX	2015	1248	0	1	0	0	0
AX	2015	1249	1	1	1	1	0
AX	2015	1250	1	1	1	1	0
AX	2015	1251	1	1	1	1	0
AX	2015	1252	1	1	1	1	0
AX	2015	1253	1	1	1	1	0
AX	2015	1255	1	0	1	1	0
AX	2015	1256	1	1	1	1	0
AX	2015	1257	1	1	1	1	0
AX	2015	1258	1	1	1	1	0
AX	2015	1259	1	1	1	1	0
AX	2015	1260	1	0	1	1	0
AX	2015	1261	2	1	1	1	0
AX	2015	1262	1	2	1	0	0
AX	2015	1263	1	1	1	1	0
AX	2015	1264	1	1	1	1	0
AX	2015	1265	1	1	1	1	0
AX	2015	1267	1	1	1	1	0
AX	2015	1268	1	1	1	1	0
AX	2015	1270	2	1	1	1	0
AX	2015	1281	1	1	1	1	0
AX	2015	1282	1	1	1	1	0
AX	2015	1283	1	1	1	1	0
AX	2015	1285	1	1	1	1	0
AX	2015	1286	1	1	1	1	0
AX	2015	1287	1	1	1	1	0
AX	2015	1288	1	1	1	1	0
AX	2015	1289	1	1	1	1	0
AX	2015	1291	1	1	1	1	0
AX	2015	1292	0	0	0	0	0
AX	2015	1293	1	1	1	1	0
AX	2015	1294	1	1	1	1	0
AX	2015	1295	1	1	1	1	0
AX	2015	1296	1	1	1	1	0
AX	2015	1297	1	1	1	1	0
AX	2015	1298	1	1	1	1	0
AX	2015	1299	1	1	1	1	0
AX	2015	1300	1	1	1	1	0
AX	2015	1301	1	1	1	1	0
AX	2015	1302	1	1	1	1	0
AX	2015	1303	1	1	1	1	0
AX	2015	1304	1	1	1	1	0
AX	2015	1305	1	1	1	1	0
AX	2015	1306	1	1	1	1	0
AX	2015	1307	0	1	0	0	0
AX	2015	1308	1	1	1	0	0
AX	2015	1309	1	1	1	1	0
AX	2015	1310	1	1	1	1	0
AX	2015	1311	1	1	1	1	0
AX	2015	1312	1	1	1	1	0
AX	2015	1313	1	1	1	1	0
AX	2015	1314	1	1	1	1	0
AX	2015	1315	1	1	1	1	0
AX	2015	1316	1	1	1	0	0
AX	2015	1317	1	1	1	0	0
AX	2015	1318	1	1	1	1	0
AX	2015	1319	1	1	1	1	0
AX	2015	1320	1	1	1	1	0
AX	2015	1321	1	1	1	1	0
AX	2015	1322	1	0	1	1	0
AX	2015	1323	1	1	1	1	0
AX	2015	1324	1	1	1	1	0
AX	2015	1325	1	1	1	1	0
AX	2015	1326	1	1	1	1	0
AX	2015	1327	0	0	0	0	0
AX	2015	1328	1	1	1	1	0
AX	2015	1329	0	0	0	0	0
AX	2015	1330	1	1	1	1	0
AX	2015	1331	1	1	1	1	0
AX	2015	1332	1	0	0	0	0
AX	2015	1333	2	0	0	0	0
AX	2015	1334	1	1	1	1	0
AX	2015	1335	1	1	1	1	0
AX	2015	1336	1	1	1	1	0
AX	2015	1337	1	1	1	1	0
AX	2015	1338	0	0	0	0	0
AX	2015	1339	2	0	0	0	0
AX	2015	1340	1	0	0	0	0
AX	2015	1341	1	0	0	0	0
AX	2015	1342	1	0	0	0	0
AX	2015	1343	1	1	1	0	0
AX	2015	1344	1	0	0	0	0
AX	2015	1345	0	0	0	0	0
AX	2015	1346	1	0	0	0	0
AX	2015	1347	0	0	0	0	0
AX	2015	1349	1	1	1	1	0
AX	2015	1350	1	1	1	1	0
AX	2015	1356	1	1	1	1	0
AX	2015	1357	1	1	1	0	0
AX	2015	1358	2	1	0	0	0
AX	2015	1359	0	1	0	0	0
AX	2015	1360	0	1	0	0	0
AX	2015	1363	2	1	1	1	0
AX	2015	1364	1	1	1	1	0
AX	2015	1365	1	0	0	0	0
AX	2015	1366	1	0	0	0	0
AX	2015	1367	1	1	1	1	0
AX	2015	1368	1	1	1	1	0
AX	2015	1370	1	1	1	1	0
AX	2015	1371	1	1	1	1	0
AX	2015	1372	1	1	1	1	0
AX	2015	1373	1	1	1	1	0
AX	2015	1375	1	1	1	0	0
AX	2015	1376	0	1	0	0	0
AX	2015	1377	2	1	0	0	0
AX	2015	1378	1	1	1	0	0
AX	2015	1379	0	1	0	0	0
AX	2015	1380	2	1	0	0	0
AX	2015	1381	1	1	1	1	0
AX	2015	1383	0	0	0	0	0
AX	2015	1385	1	1	1	1	0
AX	2015	1386	1	0	0	0	0
AX	2015	1387	1	0	0	0	0
AX	2015	1388	1	1	1	0	0
AX	2015	1389	1	0	0	0	0
AX	2015	1390	0	0	0	0	0
AX	2015	1391	2	0	1	1	0
AX	2015	1393	1	0	0	0	0
AX	2015	1394	2	0	0	0	0
AX	2015	1395	1	0	0	0	0
AX	2015	1396	0	0	0	0	0
AX	2015	1397	0	0	0	0	0
AX	2015	1398	1	1	0	0	0
AX	2015	1399	1	0	0	0	0
AX	2015	1400	1	1	1	1	0
AX	2015	1401	1	1	1	1	0
AX	2015	1402	1	1	0	0	0
AX	2015	1403	2	0	0	0	0
AX	2015	1404	1	0	0	0	0
AX	2015	1405	1	0	0	0	0
AX	2015	1406	1	0	0	0	0
AX	2015	1407	1	1	1	1	0
AX	2015	1408	0	0	0	0	0
AX	2015	1409	1	0	0	0	0
AX	2015	1410	1	0	0	0	0
AX	2015	1411	1	0	0	0	0
AX	2015	1412	1	0	0	0	0
AX	2015	1413	1	1	0	0	0
AX	2015	1416	0	0	0	0	0
AX	2015	1417	1	0	0	0	0
AX	2015	1419	1	0	0	0	0
AX	2015	1420	1	0	0	0	0
AX	2015	1431	1	1	0	0	0
AX	2015	1432	0	1	0	0	0
AX	2015	1433	0	1	0	0	0
AX	2015	1434	0	1	0	0	0
AX	2015	1435	1	1	1	1	0
AX	2015	1436	2	0	0	0	0
AX	2015	1437	2	0	0	0	0
AX	2015	1438	2	0	0	0	0
AX	2015	1439	2	0	0	0	0
AX	2015	1440	2	0	0	0	0
AX	2015	1441	0	2	0	0	0
AX	2015	1442	0	2	0	0	0
AX	2015	1443	0	0	0	0	0
AX	2015	1444	0	0	0	0	0
AX	2015	1446	2	0	0	0	0
AX	2015	1447	2	0	0	0	0
AX	2015	1448	2	1	1	1	0
AX	2015	1449	0	0	0	0	0
AX	2015	1450	2	2	0	0	0
AX	2015	1451	1	1	0	0	0
AX	2015	1452	1	0	0	0	0
AX	2015	1453	1	0	0	0	0
AX	2015	1454	1	1	1	1	0
AX	2015	1455	2	0	0	0	0
AX	2015	1456	0	1	0	0	0
AX	2015	1457	0	1	0	0	0
AX	2015	1458	0	1	0	0	0
AX	2015	1459	1	1	0	0	0
AX	2015	1460	1	2	0	0	0
AX	2015	1461	2	1	0	0	0
AX	2015	1462	1	0	0	0	0
AX	2015	1463	1	1	0	0	0
AX	2015	1464	1	1	1	1	0
AX	2015	1465	2	1	0	0	0
AX	2015	1466	1	0	0	0	0
AX	2015	1467	0	0	0	0	0
AX	2015	1468	0	0	0	0	0
AX	2015	1469	0	0	0	0	0
AX	2015	1470	0	2	0	0	0
AX	2015	1471	0	0	0	0	0
AX	2015	1472	1	1	0	0	0
AX	2015	1473	1	1	1	1	0
AX	2015	1474	1	1	1	1	0
AX	2015	1475	0	1	0	0	0
AX	2015	1476	0	1	0	0	0
AX	2015	1477	1	1	0	0	0
AX	2015	1478	1	1	1	1	0
AX	2015	1479	1	1	0	0	0
AX	2015	1480	1	1	0	0	0
AX	2015	1492	0	0	0	0	0
AX	2015	1493	2	0	0	0	0
AX	2015	1494	1	1	1	1	0
AX	2015	1495	0	2	0	0	0
AX	2015	1496	2	0	0	0	0
AX	2015	1497	0	1	0	0	0
AX	2015	1498	1	1	1	1	0
AX	2015	1499	2	1	0	0	0
AX	2015	1500	2	1	0	0	0
AX	2015	1501	1	1	1	1	0
AX	2015	1502	1	1	0	0	0
AX	2015	1503	1	1	1	1	0
AX	2015	1504	1	1	1	1	0
AX	2015	1506	0	0	0	0	0
AX	2015	1507	1	1	1	1	0
AX	2015	1508	2	1	1	1	0
AX	2015	1509	0	1	0	0	0
AX	2015	1510	0	1	0	0	0
AX	2015	1511	2	1	0	0	0
AX	2015	1512	2	2	0	0	0
AX	2015	1513	1	1	0	0	0
AX	2015	1514	0	2	0	0	0
AX	2015	1515	1	2	0	0	0
AX	2015	1516	0	0	0	0	0
AX	2015	1517	2	1	1	1	0
AX	2015	1518	1	0	0	0	0
AX	2015	1519	1	1	0	0	0
AX	2015	1520	1	1	1	0	0
AX	2015	1522	1	1	1	1	0
AX	2015	1523	2	1	1	1	0
AX	2015	1524	0	1	0	0	0
AX	2015	1525	0	0	0	0	0
AX	2015	1526	1	1	1	0	0
AX	2015	1527	0	0	0	0	0
AX	2015	1528	0	0	0	0	0
AX	2015	1529	0	0	0	1	0
AX	2015	1530	0	1	0	0	0
AX	2015	1531	0	1	0	0	0
AX	2015	1533	0	1	0	0	0
AX	2015	1534	0	1	0	0	0
AX	2015	1536	1	1	1	1	0
AX	2015	1537	0	1	0	0	0
AX	2015	1539	0	0	0	0	0
AX	2015	1540	1	1	1	1	0
AX	2015	1541	1	0	0	0	0
AX	2015	1542	0	0	0	0	0
AX	2015	1543	1	0	0	0	0
AX	2015	1544	0	0	0	1	0
AX	2015	1545	1	0	0	0	0
AX	2015	1546	1	1	1	1	0
AX	2015	1547	1	0	0	0	0
AX	2015	1548	1	1	1	1	0
AX	2015	1549	0	0	0	0	0
AX	2015	1550	0	0	0	0	0
AX	2015	1551	1	2	0	0	0
AX	2015	1552	0	0	0	0	0
AX	2015	1553	0	0	0	0	0
AX	2015	1554	2	2	0	0	0
AX	2015	1555	1	1	1	1	0
AX	2015	1556	0	2	0	0	0
AX	2015	1557	0	0	0	0	0
AX	2015	1558	1	0	0	0	0
AX	2015	1559	1	0	0	0	0
AX	2015	1560	2	1	0	0	0
AX	2015	1561	1	1	1	1	0
AX	2015	1562	1	0	0	0	0
AX	2015	1563	0	2	0	0	0
AX	2015	1564	0	2	0	0	0
AX	2015	1565	1	2	0	0	0
AX	2015	1566	1	1	1	1	0
AX	2015	1567	1	1	1	1	0
AX	2015	1568	1	1	1	1	0
AX	2015	1569	1	1	1	1	0
AX	2015	1570	1	1	1	1	0
AX	2015	1571	1	1	1	1	0
AX	2015	1572	0	0	0	0	0
AX	2015	1573	1	1	1	0	0
AX	2015	1574	1	1	1	0	0
AX	2015	1575	1	1	1	0	0
AX	2015	1576	1	1	1	0	0
AX	2015	1577	1	1	1	0	0
AX	2015	1578	1	1	1	0	0
AX	2015	1579	1	1	1	0	0
AX	2015	1580	1	1	0	0	0
AX	2015	1581	0	0	0	0	0
AX	2015	1582	1	0	0	0	0
AX	2015	1583	1	1	1	1	0
AX	2015	1584	1	1	1	1	0
AX	2015	1585	1	2	0	0	0
AX	2015	1586	1	0	0	0	0
AX	2015	1587	1	1	0	0	0
AX	2015	1588	2	1	0	0	0
AX	2015	1589	0	0	0	0	0
AX	2015	1590	1	1	1	1	0
AX	2015	1591	1	0	0	0	0
AX	2015	1592	1	1	0	0	0
AX	2015	1593	1	1	1	1	0
AX	2015	1595	0	0	0	0	0
AX	2015	1596	1	0	0	0	0
AX	2015	1597	0	0	0	0	0
AX	2015	1598	0	0	0	0	0
AX	2015	1599	0	0	0	0	0
AX	2015	1600	0	0	0	0	0
AX	2015	1601	2	1	0	0	0
AX	2015	1602	0	1	0	0	0
AX	2015	1603	0	1	0	0	0
AX	2015	1604	0	1	0	0	0
AX	2015	1605	0	1	0	0	0
AX	2015	1606	0	0	0	0	0
AX	2015	1607	0	0	0	0	0
AX	2015	1608	2	0	0	0	0
AX	2015	1609	0	1	0	0	0
AX	2015	1610	2	0	0	0	0
AX	2016	1611	0	1	0	0	0
AX	2016	1612	0	0	0	0	0
AX	2016	1613	0	0	0	0	0
AX	2016	1614	0	0	0	0	0
AX	2016	1615	0	0	0	0	0
AX	2016	1616	0	2	0	0	0
AX	2016	1617	1	1	0	0	0
AX	2016	1618	1	2	0	0	0
AX	2016	1619	0	1	0	0	0
AX	2016	1620	1	0	0	0	0
AX	2016	1621	2	2	0	0	0
AX	2016	1622	2	2	0	0	0
AX	2016	1623	1	0	0	0	0
AX	2016	1624	1	2	0	0	0
AX	2016	1625	1	0	0	0	0
AX	2016	1626	1	0	0	0	0
AX	2016	1627	2	2	0	0	0
AX	2016	1628	1	0	0	0	0
AX	2016	1629	0	2	0	0	0
AX	2016	1631	2	2	0	0	0
AX	2016	1632	1	1	1	1	0
AX	2016	1633	0	0	0	0	0
AX	2016	1638	0	0	0	0	0
AX	2016	1639	2	2	0	0	0
AX	2016	1640	0	1	0	0	0
AX	2016	1641	1	0	0	0	0
AX	2016	1642	0	0	0	0	0
AX	2016	1643	0	2	0	0	0
AX	2016	1644	0	0	0	0	0
AX	2016	1645	0	0	0	1	0
AX	2016	1646	0	2	0	0	0
AX	2016	1647	0	0	0	0	0
AX	2016	1648	0	0	0	0	0
AX	2016	1649	0	2	0	0	0
AX	2016	1650	0	2	0	0	0
AX	2016	1651	0	0	0	0	0
AX	2016	1652	2	1	0	0	0
AX	2016	1653	0	0	0	0	0
AX	2016	1654	2	0	0	0	0
AX	2016	1655	1	0	0	0	0
AX	2016	1656	2	2	0	0	0
AX	2016	1657	0	2	0	0	0
AX	2016	1658	0	2	0	0	0
AX	2016	1659	1	0	0	0	0
AX	2016	1660	0	0	0	1	0
AX	2016	1661	0	0	0	0	0
AX	2016	1662	0	2	0	0	0
AX	2016	1663	1	2	0	0	0
AX	2016	1664	1	0	0	0	0
AX	2016	1665	1	1	1	1	0
AX	2016	1666	0	0	0	0	0
AX	2016	1667	0	0	0	0	0
AX	2016	1668	0	0	0	0	0
AX	2016	1669	0	2	0	0	0
AX	2016	1670	0	0	0	0	0
AX	2016	1671	1	1	1	1	0
AX	2016	1672	1	2	0	0	0
AX	2016	1673	1	0	0	0	0
AX	2016	1674	1	1	0	0	0
AX	2016	1675	1	2	0	0	0
AX	2016	1676	2	0	0	0	0
AX	2016	1677	2	2	0	0	0
AX	2016	1678	2	0	0	0	0
AX	2016	1679	1	2	0	0	0
AX	2016	1680	1	2	0	0	0
AX	2016	1681	2	2	0	0	0
AX	2016	1682	0	0	0	0	0
AX	2016	1683	0	0	0	0	0
AX	2016	1684	0	0	0	0	0
AX	2016	1685	2	0	0	0	0
AX	2016	1686	2	0	0	0	0
AX	2016	1687	1	0	0	0	0
AX	2016	1688	1	2	0	0	0
AX	2016	1689	1	1	1	1	0
AX	2016	1690	2	0	0	0	0
AX	2016	1691	1	0	0	0	0
AX	2016	1692	1	2	0	0	0
AX	2016	1693	1	0	0	0	0
AX	2016	1694	1	0	0	0	0
AX	2016	1695	1	0	0	0	0
AX	2016	1696	1	0	0	0	0
AX	2016	1697	1	0	0	0	0
AX	2016	1698	1	0	0	0	0
AX	2016	1699	1	0	0	0	0
AX	2016	1700	1	2	0	0	0
AX	2016	1701	0	2	0	0	0
AX	2016	1702	0	1	0	0	0
AX	2016	1703	2	1	0	0	0
AX	2016	1704	2	1	0	0	0
AX	2016	1705	1	1	1	0	0
AX	2016	1707	1	1	0	0	0
AX	2016	1708	1	1	1	1	0
AX	2016	1709	2	1	0	0	0
AX	2016	1710	1	1	1	1	0
AX	2016	1711	1	1	1	1	0
AX	2016	1712	2	0	0	0	0
AX	2016	1713	0	1	0	0	0
AX	2016	1714	0	0	0	0	0
AX	2016	1715	0	2	0	0	0
AX	2016	1716	0	0	0	0	0
AX	2016	1717	1	2	0	0	0
AX	2016	1718	1	0	0	0	0
AX	2016	1721	2	0	0	0	0
AX	2016	1722	0	0	0	0	0
AX	2016	1723	0	2	0	0	0
AX	2016	1724	0	1	0	0	0
AX	2016	1725	1	1	0	0	0
AX	2016	1726	1	2	0	0	0
AX	2016	1727	0	1	0	0	0
AX	2016	1728	1	1	0	0	0
AX	2016	1729	1	1	1	1	0
AX	2016	1730	1	1	1	1	0
AX	2016	1731	1	1	0	0	0
AX	2016	1732	1	1	0	0	0
AX	2016	1733	1	1	0	0	0
AX	2016	1734	1	1	1	1	0
AX	2016	1735	0	1	0	0	0
AX	2016	1736	1	1	0	0	0
AX	2016	1738	1	1	0	0	0
AX	2016	1739	1	1	1	1	0
AX	2016	1740	0	1	0	0	0
AX	2016	1741	0	1	0	0	0
AX	2016	1742	2	2	0	0	0
AX	2016	1743	1	1	1	1	0
AX	2016	1744	0	1	0	0	0
AX	2016	1745	0	1	0	0	0
AX	2016	1746	2	0	0	0	0
AX	2016	1747	0	0	0	0	0
AX	2016	1748	1	1	1	1	0
AX	2016	1749	0	0	0	0	0
AX	2016	1750	0	1	0	0	0
AX	2016	1751	1	1	1	0	0
AX	2016	1752	0	1	0	0	0
AX	2016	1753	1	1	1	0	0
AX	2016	1754	1	1	1	0	0
AX	2016	1755	1	1	1	0	0
AX	2016	1756	1	1	1	0	0
AX	2016	1757	1	1	1	1	0
AX	2016	1758	1	1	1	0	0
AX	2016	1759	1	1	0	0	0
AX	2016	1760	0	1	0	0	0
AX	2016	1761	2	1	0	0	0
AX	2016	1762	1	1	0	0	0
AX	2016	1764	0	1	0	0	0
AX	2016	1765	1	1	0	0	0
AX	2016	1766	1	0	0	0	0
AX	2016	1767	1	1	0	0	0
AX	2016	1768	2	1	0	0	0
AX	2016	1769	0	0	0	0	0
AX	2016	1770	1	1	1	1	0
AX	2016	1771	2	1	0	0	0
AX	2016	1772	2	1	0	0	0
AX	2016	1773	1	1	0	0	0
AX	2016	1774	1	1	0	0	0
AX	2016	1775	2	0	0	0	0
AX	2016	1776	1	1	0	0	0
AX	2016	1777	0	0	0	0	0
AX	2016	1778	2	1	1	1	0
AX	2016	1779	2	0	0	0	0
AX	2016	1780	2	2	0	0	0
AX	2016	1781	1	1	0	0	0
AX	2016	1782	0	0	0	0	0
AX	2016	1783	0	1	0	0	0
AX	2016	1784	0	1	0	0	0
AX	2016	1785	0	1	0	0	0
AX	2016	1786	0	1	0	0	0
AX	2016	1787	1	1	0	0	0
AX	2016	1788	1	1	0	0	0
AX	2016	1789	1	1	0	0	0
AX	2016	1790	1	1	0	0	0
AX	2016	1791	1	1	0	0	0
AX	2016	1792	0	0	0	0	0
AX	2016	1793	2	2	0	0	0
AX	2016	1794	0	1	0	0	0
AX	2016	1795	0	0	0	0	0
AX	2016	1796	1	1	0	0	0
AX	2016	1797	1	1	0	0	0
AX	2016	1798	1	0	0	0	0
AX	2016	1799	0	0	0	0	0
AX	2016	1800	0	0	0	0	0
AX	2016	1801	0	0	0	0	0
AX	2016	1802	0	0	0	0	0
AX	2016	1803	0	2	0	0	0
AX	2016	1804	1	1	1	1	0
AX	2016	1805	0	0	0	0	0
AX	2016	1806	0	1	0	0	0
AX	2016	1807	0	1	0	0	0
AX	2016	1808	1	0	0	0	0
AX	2016	1809	1	1	0	0	0
AX	2016	1811	1	1	1	1	0
AX	2016	1812	1	1	1	1	0
AX	2016	1813	1	1	1	0	0
AX	2016	1814	1	1	1	0	0
AX	2016	1815	1	1	1	0	0
AX	2016	1816	1	1	1	1	0
AX	2016	1817	0	1	0	0	0
AX	2016	1818	1	1	1	0	0
AX	2016	1819	1	1	1	1	0
AX	2016	1820	1	1	1	1	0
AX	2016	1821	0	1	0	0	0
AX	2016	1822	1	2	0	0	0
AX	2016	1823	1	1	1	1	0
AX	2016	1824	1	1	1	1	0
AX	2016	1825	1	1	1	1	0
AX	2016	1826	1	1	1	1	0
AX	2016	1827	0	1	0	0	0
AX	2016	1828	2	2	0	0	0
AX	2016	1829	0	2	0	0	0
AX	2016	1830	0	2	0	0	0
AX	2016	1831	2	0	0	0	0
AX	2015	1832	1	0	0	0	0
AX	2016	1833	1	1	0	0	0
AX	2016	1834	0	2	0	0	0
AX	2016	1836	0	1	0	0	0
AX	2016	1837	0	1	0	0	0
AX	2016	1838	0	1	0	0	0
AX	2016	1840	0	2	0	0	0
AX	2016	1841	1	0	0	0	0
AX	2016	1842	2	0	0	0	0
AX	2016	1843	0	0	0	0	0
AX	2016	1844	2	1	0	0	0
AX	2016	1845	0	2	0	0	0
AX	2016	1846	2	2	0	0	0
AX	2016	1847	1	2	0	0	0
AX	2016	1848	0	2	0	0	0
AX	2016	1849	1	1	0	0	0
AX	2016	1850	0	0	0	0	0
AX	2016	1851	0	0	0	0	0
AX	2016	1852	0	2	0	0	0
AX	2016	1853	0	2	0	0	0
AX	2016	1854	1	2	0	0	0
AX	2016	1855	1	1	1	1	0
AX	2016	1856	1	0	0	0	0
AX	2016	1857	1	1	0	0	0
AX	2016	1858	0	0	0	0	0
AX	2016	1859	2	0	0	0	0
AX	2016	1860	2	0	0	0	0
AX	2016	1862	2	0	0	0	0
AX	2016	1863	2	0	0	0	0
AX	2016	1865	2	0	0	0	0
AX	2016	1866	0	0	0	0	0
AX	2016	1867	1	1	0	0	0
AX	2016	1868	0	0	0	0	0
AX	2016	1869	0	0	0	0	0
AX	2016	1870	1	2	0	0	0
AX	2016	1871	0	2	0	0	0
AX	2016	1872	0	1	0	0	0
AX	2016	1873	0	1	0	0	0
AX	2016	1874	0	0	0	0	0
AX	2016	1875	0	1	0	0	0
AX	2016	1876	0	0	0	0	0
AX	2016	1878	0	0	0	0	0
AX	2016	1879	2	2	0	0	0
AX	2016	1880	1	1	0	0	0
AX	2016	1881	2	0	0	0	0
AX	2016	1882	1	1	1	1	0
AX	2016	1884	0	2	0	0	0
AX	2017	1885	0	0	0	0	0
AX	2017	1886	0	0	0	0	0
AX	2017	1887	1	0	0	0	0
AX	2017	1889	0	0	0	0	0
AX	2017	1890	0	2	0	0	0
AX	2017	1891	0	0	0	0	0
AX	2017	1894	0	1	0	0	0
AX	2017	1895	0	1	0	0	0
AX	2017	1896	1	0	0	0	0
AX	2016	1897	0	0	0	0	0
AX	2017	1898	0	2	0	0	0
AX	2017	1899	0	0	0	0	0
AX	2017	1900	0	0	0	0	0
AX	2017	1901	1	0	0	0	0
AX	2017	1904	0	2	0	0	0
AX	2017	1906	0	2	0	0	0
AX	2017	1908	0	2	0	0	0
AX	2017	1912	0	2	0	0	0
AX	2017	1913	0	2	0	0	0
AX	2017	1914	0	0	0	0	0
AX	2017	1915	1	1	0	0	0
AX	2017	1916	0	2	0	0	0
AX	2017	1917	1	1	1	1	0
AX	2017	1918	1	0	0	0	0
AX	2017	1919	1	1	0	0	0
AX	2017	1920	1	1	0	0	0
AX	2017	1923	0	0	0	0	0
AX	2017	1925	1	1	0	0	0
AX	2017	1926	0	0	0	0	0
AX	2017	1927	2	0	0	0	0
AX	2016	1928	2	1	0	0	0
AX	2016	1929	0	1	0	0	0
AX	2017	1933	0	2	0	0	0
AX	2017	1937	1	2	0	0	0
AX	2017	1938	0	0	0	0	0
AX	2017	1939	0	0	0	0	0
AX	2017	1940	0	2	0	0	0
AX	2017	1941	0	0	0	0	0
AX	2017	1946	0	0	0	0	0
AX	2017	1947	0	2	0	0	0
AX	2017	1948	0	2	0	0	0
AX	2017	1949	0	0	0	0	0
AX	2017	1950	0	0	0	0	0
AX	2017	1951	0	0	0	0	0
AX	2017	1952	1	0	0	0	0
AX	2017	1954	1	2	0	0	0
AX	2017	1955	0	0	0	0	0
AX	2017	1960	0	0	0	0	0
AX	2017	1968	0	2	0	0	0
AX	2017	1969	0	1	0	0	0
AX	2017	1970	0	2	0	0	0
AX	2017	1972	1	0	0	0	0
AX	2017	1974	0	0	0	0	0
AX	2017	1977	0	0	0	0	0
AX	2017	1979	0	0	0	0	0
AX	2017	1980	0	0	0	0	0
AX	2017	1982	0	2	0	0	0
AX	2017	1983	0	0	0	0	0
AX	2017	1985	0	0	0	0	0
AX	2017	1986	0	2	0	0	0
AX	2017	1987	0	0	0	0	0
AX	2017	1988	1	2	0	0	0
AX	2017	1994	0	1	0	0	0
AX	2017	1999	0	2	0	0	0
AX	2017	2001	0	2	0	0	0
AX	2017	2002	0	0	0	0	0
AX	2017	2003	0	1	0	0	0
AX	2019	2068	1	0	0	0	0
AX	2019	2075	0	0	0	0	0
AX	2019	2077	0	1	0	0	0
AX	2019	2080	0	1	0	0	0
AX	2019	2082	0	1	0	0	0
AX	2017	2087	0	1	0	0	0
AX	2019	2089	0	1	0	0	0
AX	2019	2092	0	1	0	0	0
AX	2019	2093	1	1	1	1	0
AX	2017	2095	0	0	0	0	0
AX	2019	2097	1	1	1	1	0
AX	2019	2098	1	1	1	1	0
AX	2017	2099	0	0	0	0	0
AX	2019	2101	1	1	1	1	0
AX	2019	2102	1	1	1	1	0
AX	2019	2103	1	1	1	1	0
AX	2019	2117	0	0	0	0	0
AX	2019	2118	0	2	0	0	0
AX	2019	2119	0	0	0	0	0
AX	2019	2121	1	1	1	1	0
AX	2019	2145	0	0	0	0	0
AX	2020	2146	1	1	1	1	0
AX	2020	2147	0	0	0	0	0
AX	2020	2148	0	0	0	0	0
AX	2020	2149	0	0	0	1	0
AX	2020	2151	2	2	0	0	0
AX	2020	2152	0	0	0	0	0
AX	2020	2155	2	0	0	0	0
AX	2020	2156	0	0	0	0	0
AX	2020	2158	0	2	0	0	0
AX	2020	2159	0	2	0	0	0
AX	2020	2161	0	0	0	0	0
AX	2020	2162	1	1	1	1	0
AX	2020	2164	1	1	1	1	0
SK	Z2020	2166	0	0	0	0	0
AX	2020	2169	1	1	0	0	0
AX	2020	2173	1	1	0	0	0
AX	2020	2174	1	1	0	0	0
AX	2020	2175	0	0	0	0	0
AX	2020	2176	0	0	0	0	0
AX	2020	2177	1	1	0	0	0
AX	2020	2178	1	1	0	0	0
AX	2020	2179	1	1	0	0	0
AX	2020	2181	0	0	0	0	0
AX	2020	2182	1	1	0	0	0
AX	2020	2184	0	2	0	0	0
AX	2020	2186	0	0	0	0	0
AX	2021	2192	0	2	0	0	0
AX	2021	2203	0	2	0	0	0
AX	2017	2204	0	2	0	0	0
AX	2017	2207	0	0	0	0	0
AX	2017	2208	0	2	0	0	0
AX	2017	2209	0	0	0	0	0
AX	2021	2210	0	2	0	0	0
AX	2021	2211	0	0	0	0	0
AX	2021	2212	0	0	0	0	0
AX	2017	2213	0	0	0	0	0
AX	2017	2214	0	0	0	0	0
AX	2017	2215	0	0	0	0	0
AX	2021	2216	0	0	0	0	0
LV	S2012	3	0	1	0	0	0
LVS	2012	5	1	1	1	1	0
LV	S2012	8	0	0	0	0	0
LV	S2012	23	0	0	0	0	0
LVS	2012	24	1	1	1	1	0
LV	S2012	29	0	1	0	0	0
LVS	2012	33	1	1	1	1	0
LV	S2012	36	0	1	0	0	0
LVS	2012	37	1	1	1	1	0
LV	S2012	38	1	0	0	0	0
AX	2015	1270	1	1	1	1	0
AX	2015	1277	1	1	1	1	0
Roan	2012	1	0	0	0	0	0
Roan	2012	15	1	1	1	1	1
Roan	2012	14	1	1	1	1	1
Roan	2012	13	1	1	1	1	1
Roan	2012	12	1	1	1	1	1
Roan	2012	11	1	1	1	1	1
Roan	2012	10	1	1	1	1	1
Roan	2012	8	1	1	1	1	1
Roan	2012	9	0	0	0	0	0
Roan	2012	7	1	1	1	1	1
Roan	2012	6	1	1	1	1	1
Roan	2012	5	1	1	1	1	1
Roan	2012	4	1	1	1	1	1
Roan	2012	3	1	1	1	1	1
Roan	2012	2	1	1	1	1	1
Roan	2012	16	0	0	0	0	0
Roan	2012	19	0	0	0	0	0
