# Supplementary material for: Comparing microbiological and molecular diagnostic tools for the surveillance of anthrax
Source: PLoS Negl Trop Dis. 2024 Nov 21;18(11):e0012122. doi: 10.1371/journal.pntd.0012122 (PMC11620650; doi:10.1371/journal.pntd.0012122)
Supplement: S1 Dataset — (ZIP) [file pntd.0012122.s005.zip › Dataset/probeonlyisolate.csv]

Markers	Count	Assay
Ba-1 only	10	Probe-based
lef only	20	Probe-based
BAPA only	13	Probe-based
capB only	5	Probe-based
Ba-1/lef	32	Probe-based
BAPA/lef	31	Probe-based
Ba-1/capB	28	Probe-based
BAPA/capB	28	Probe-based
Ba-1/BAPA/capB/lef	28	Probe-based
BAPA/lef/capB	28	Probe-based
BAPA/lef/Ba-1	29	Probe-based
Ba-1/BAPA	30	Probe-based
