# Supplementary material for: Comparing microbiological and molecular diagnostic tools for the surveillance of anthrax
Source: PLoS Negl Trop Dis. 2024 Nov 21;18(11):e0012122. doi: 10.1371/journal.pntd.0012122 (PMC11620650; doi:10.1371/journal.pntd.0012122)
Supplement: S1 Dataset — (ZIP) [file pntd.0012122.s005.zip › Dataset/Sequences.txt]

>B_anthracis_str_Ames_AncestorGCF
ATGCTACAGGGCATTAACCATATTTGTTTTTCTGTATCAAACTTGGAAAAATCTATTGAATTCTATCAAAAAATACTTCAAGCAAAATTATTAGTAAAAGGTAGAAAATTAGCGTATTTTGATTTAAATGGATTATGGATTGCTTTAAATGTTGAAGAAGATATACCAAGAAATGAAATTAAGCAATCTTATACACATATGGCTTTCACTGTAACTAATGAAGCATTAGACCATTTAAAAGAAGTATTAATTCAAAATGATGTTAATATTTTACCTGGCCGAGAAAGAGATGAGAGAGACCAAAGATCTCTTTACTTTACAGATCCAGATGGCCATAAGTTTGAGTTCCACACTGGCACTTTGCAAAACCGGTTAGAGTACTATAAAGAAGATAAAAAACATATGACTTTTTACATATAA

>GCF_000161615.1_B.thuringiensis_sb
TTGTTAAGGGGAATCAATCATATTTGTTTTTCGGTATCTAATTTAGAAAACTCTATTATGTTTTATGAAAAAGTATTAGAAGGAGAATTATTAGTTAAAGGAAGAAAATTGGCTTATTTTAACATATGTGGAGTATGGATAGCGCTTAATGAAGAGACGCATATTCCGAGAAATGAGATTCATCAATCTTATACGCACATTGCATTTTCTGTTGAACAAGAAGACTTTAAATGTCTAATACAGCGATTAGAAGAAAATGATGTTCATATTTTACAAGGAAGAGAACGTGATGTAAGAGATTGCGAATCTATATACTTTGTTGATCCTGACGGTCATAAATTTGAGTTTCACTCAGGGACACTGCAAGACCGTTTAAATTATTATAGAGATGAGAAACCTCATATGACATTTTATTAG

>B.mycoidesGCF_000775975.1_ASM77597v1.FASTA
ATGAGTATTCAACATTTCCGTGTCGCCCTTATTCCCTTTTTTGCGGCATTTTGCCTTCCTGTTTTTGCTCACCCAGAAACGCTGGTGAAAGTAAAAGATGCTGAAGATCAGTTGGGTGCACGAGTGGGTTACATCGAACTGGATCTCAACAGCGGTAAGATCCTTGAGAGTTTTCGCCCCGAAGAACGTTTTCCAATGATGAGCACTTTTAAAGTTCTGCTATGTGGCGCGGTATTATCCCGTATTGACGCCGGGCAAGAGCAACTCGGTCGCCGCATACACTATTCTCAGAATGACTTGGTTGAGTACTCACCAGTCACAGAAAAGCATCTTACGGATGGCATGACAGTAAGAGAATTATGCAGTGCTGCCATAACCATGAGTGATAACACTGCGGCCAACTTACTTCTGACAACGATCGGAGGACCGAAGGAGCTAACCGCTTTTTTGCACAACATGGGGGATCATGTAACTCGCCTTGATCGTTGGGAACCGGAGCTGAATGAAGCCATACCAAACGACGAGCGTGACACCACGATGCCTGTAGCAATGGCAACAACGTTGCGCAAACTATTAACTGGCGAACTACTTACTCTAGCTTCCCGGCAACAATTAATAGACTGGATGGAGGCGGATAAAGTTGCAGGACCACTTCTGCGCTCGGCCCTTCCGGCTGGCTGGTTTATTGCTGATAAATCTGGAGCCGGTGAGCGTGGGTCTCGCGGTATCATTGCAGCACTGGGGCCAGATGGTAAGCCCTCCCGTATCGTAGTTATCTACACGACGGGGAGTCAGGCAACTATGGATGAACGAAATAGACAGATCGCTGAGATAGGTGCCTCACTGATTAAGCATTGGTAA

>B.cereus_FORC_005GCF_000978375.1_ASM97837v1.FASTA
TTGTTAAGGGGAATCAATCATATTTGTTTTTCGGTATCTAATTTAGAAAACTCTATTATGTTTTATGAAAAAGTATTAGAAGGAGAATTATTAGTTAAAGGAAGAAAATTGGCTTATTTTAACATATGTGGAGTATGGATAGCGCTTAATGAAGAGACGCATATTTCGAGAAATGAGATTCATCAATCTTATACGCACATTGCATTTTCTGTTGAACAAGAAGACTTTAAATGTCTAATACAGCGATTAGAAGAAAATGATGTTCATATTTTACAAGGAAGAGAACGTGATGTAAGAGATTGCGAATCTATATACTTTGTTGATCCTGACGGTCATAAATTTGAGTTTCACTCAGGGACACTGCAAGACCGTTTAAATTATTATAGAGATGAGAAACCTCATATGACATTTTATTAG

>AX2020-2175
TTGTTAAGGGGAATCAATCATATTTGTTTTTCGGTATCTAATTTAGAAAACTCTATTATGTTTTATGAAAAGGTATTAGAAGGAGAATTATTAGTTAAAGGAAGAAAATTGGCTTATTTTAACATATGTGGAGTATGGATAGCGCTTAATGAAGAGACGCATATTCCGAGAAATGAGATTCATCAATCTTATACGCACATTGCATTTTCTGTTGAACAAGAAGACTTTAAATGTCTAATACAGCGATTAGAAGAAAATGATGTTCATATTTTAAAAGGAAGAGAACGTGATGTAAGAGATTGCGAATCTATATACTTTGTTGATCCTGACGGTCATAAATTTGAATTTCACTCAGGGACACTGCAAGACCGTTTAAATTATTATAGAGATGAGAAACCTCATATGACATTTTATTAG

>AX2015-1270
ATGCTACAGGGCATTAACCATATTTGTTTTTCTGTATCAAACTTGGAAAAATCTATTGAATTCTATCAAAAAATACTTCAAGCAAAATTATTAGTAAAAGGTAGAAAATTAGCGTATTTTGATTTAAATGGATTATGGATTGCTTTAAATGTTGAAGAAGATATACCAAGAAATGAAATTAAGCAATCTTATACACATATGGCTTTCACTGTAACTAATGAAGCATTAGACCATTTAAAAGAAGTATTAATTCAAAATGATGTTAATATTTTACCTGGCCGAGAAAGAGATGAGAGAGACCAAAGATCTCTTTACTTTACAGATCCAGATGGCCATAAGTTTGAGTTCCACACTGGCACTTTGCAAAACCGGTTAGAGTACTATAAAGAAGATAAAAAACATATGACTTTTTACATATAA

>AX2015-1152
ATGCTACAGGGCATTAACCATATTTGTTTTTCTGTATCAAACTTGGAAAAATCTATTGAATTCTATCAAAAAATACTTCAAGCAAAATTATTAGTAAAAGGTAGAAAATTAGCGTATTTTGATTTAAATGGATTATGGATTGCTTTAAATGTTGAAGAAGATATACCAAGAAATGAAATTAAGCAATCTTATACACATATGGCTTTCACTGTAACTAATGAAGCATTAGACCATTTAAAAGAAGTATTAATTCAAAATGATGTTAATATTTTACCTGGCCGAGAAAGAGATGAGAGAGACCAAAGATCTCTTTACTTTACAGATCCAGATGGCCATAAGTTTGAGTTCCACACTGGCACTTTGCAAAACCGGTTAGAGTACTATAAAGAAGATAAAAAACATATGACTTTTTACATATAA

>AX2015-1136
ATGCTACAGGGCATTAACCATATTTGTTTTTCTGTATCAAACTTGGAAAAATCTATTGAATTCTATCAAAAAATACTTCAAGCAAAATTATTAGTAAAAGGTAGAAAATTAGCGTATTTTGATTTAAATGGATTATGGATTGCTTTAAATGTTGAAGAAGATATACCAAGAAATGAAATTAAGCAATCTTATACACATATGGCTTTCACTGTAACTAATGAAGCATTAGACCATTTAAAAGAAGTATTAATTCAAAATGATGTTAATATTTTACCTGGCCGAGAAAGAGATGAGAGAGACCAAAGATCTCTTTACTTTACAGATCCAGATGGCCATAAGTTTGAGTTCCACACTGGCACTTTGCAAAACCGGTTAGAGTACTATAAAGAAGATAAAAAACATATGACTTTTTACATATAA

>AX2014-949
TTGTTAAGGGGAATCAATCATATTTGTTTTTCGGTATCTAATTTAGAAAACTCTATTATGTTTTATGAAAAAGTATTAGAAGGAGAATTATTAGTTAAAGGAAGAAAATTGGCTTATTTTAACATATGTGGAGTATGGATAGCGCTTAATGAAGAGACGCATATTCCGAGAAATGAGATTCATCAATCTTATACGCACATTGCATTTTCTGTTGAACAAGAAGACTTTAAATGTCTAATACAGCGATTAGAAGAAAATGATGTTCATATTTTACAAGGAAGAGAACGTGATGTAAGAGATTGCGAATCTATATACTTTGTTGATCCTGACGGTCATAAATTTGAGTTTCACTCAGGGACACTGCAAGACCGTTTAAATTATTATAGAGATGAGAAACCTCATATGACATTTTATTAG

>AX2014-912
TTGTTAAGGGGAATCAATCATATTTGTTTTTCGGTATCTAATTTAGAAAACTCTATTATGTTTTATGAAAAGGTATTAGAAGGAGAATTATTAGTTAAAGGAAGAAAATTGGCTTATTTTAACATATGTGGAGTATGGATAGCGCTTAATGAAGAGACGCATATTCCGAGAAATGAGATTCATCAATCTTATACGCACATTGCATTTTCTGTTGAACAAGAAGACTTTAAATGTCTAATACAGCGATTAGAAGAAAATGATGTTCATATTTTAAAAGGAAGAGAACGTGATGTAAGAGATTGCGAATCTATATACTTTGTTGATCCTGACGGTCATAAATTTGAATTTCACTCAGGGACACTGCAAGACCGTTTAAATTATTATAGAGATGAGAAACCTCATATGACATTTTATTAG

>AX2014-1007
TTGCTCACCCAGAAACGCTGGTGAAAGTAAAAGATGCTGAAGATCAGTTGGGTGCACGAGTGGGTTACATCGAACTGGATCTCAACAGCGGTAAGATCCTTGAGAGTTTTCGCCCCGAAGAACGTTTTCCAATGATGAGCACTTTTAAAGTTCTGCTATGTGGCGCGGTATTATCCCGTATTGACGCCGGGCAAGAGCAACTCGGTCGCCGCATACACTATTCTCAGAATGACTTGGTTGAGTACTCACCAGTCACAGAAAAGCATCTTACGGATGGCATGACAGTAAGAGAATTATGCAGTGCTGCCATAACCATGAGTGATAACACTGCGGCCAACTTACTTCTGACAACGATCGGAGGACCGAAGGAGCTAACCGCTTTTTTGCACAACATGGGGGATCATGTAACTCGCCTTGATCGTTGGGAACCGGAGCTGAATGAAGCCATACCAAACGACGAGCGTGACACCACGATGCCTGTAGCAATGGCAACAACGTTGCGCAAACTATTAACTGGCGAACTACTTACTCTAGCTTCCCGGCAACAATTAATAGACTGGATGGAGGCGGATAAAGTTGCAGGACCACTTCTGCGCTCGGCCCTTCCGGCTGGCTGGTTTATTGCTGATAAATCTGGAGCCGGTGAGCGTGGGTCTCGCGGTATCATTGCAGCACTGGGGCCAGATGGTAAGCCCTCCCGTATCGTAGTTATCTACACGACGGGGAGTCAGGCAACTATGGATGAACGAAATAGACAGATCGCTGAGATAGGTGCCTCACTGATTAAGCATTGGTAA

>AX2015-1277A
ATGCTACAGGGCATTAACCATATTTGTTTTTCTGTATCAAACTTGGAAAAATCTATTGAATTCTATCAAAAAATACTTCAAGCAAAATTATTAGTAAAAGGTAGAAAATTAGCGTATTTTGATTTAAATGGATTATGGATTGCTTTAAATGTTGAAGAAGATATACCAAGAAATGAAATTAAGCAATCTTATACACATATGGCTTTCACTGTAACTAATGAAGCATTAGACCATTTAAAAGAAGTATTAATTCAAAATGATGTTAATATTTTACCTGGCCGAGAAAGAGATGAGAGAGACCAAAGATCTCTTTACTTTACAGATCCAGATGGCCATAAGTTTGAGTTCCACACTGGCACTTTGCAAAACCGGTTAGAGTACTATAAAGAAGATAAAAAACATATGACTTTTTACATATAA

>AX2015-1511Nmuc
ATGAGTATTCAACATTTCCGTGTCGCCCTTATTCCCTTTTTTGCGGCATTTTGCCTTCCTGTTTTTGCTCACCCAGAAACGCTGGTGAAAGTAAAAGATGCTGAAGATCAGTTGGGTGCACGAGTGGGTTACATCGAACTGGATCTCAACAGCGGTAAGATCCTTGAGAGTTTTCGCCCCGAAGAACGTTTTCCAATGATGAGCACTTTTAAAGTTCTGCTATGTGGCGCGGTATTATCCCGTATTGACGCCGGGCAAGAGCAACTCGGTCGCCGCATACACTATTCTCAGAATGACTTGGTTGAGTACTCACCAGTCACAGAAAAGCATCTTACGGATGGCATGACAGTAAGAGAATTATGCAGTGCTGCCATAACCATGAGTGATAACACTGCGGCCAACTTACTTCTGACAACGATCGGAGGACCGAAGGAGCTAACCGCTTTTTTGCACAACATGGGGGATCATGTAACTCGCCTTGATCGTTGGGAACCGGAGCTGAATGAAGCCATACCAAACGACGAGCGTGA

>AX2012-121
TTGTTAAGGGGAATCAATCATATTTGTTTTTCGGTATCTAATTTAGAAAACTCTATTATGTTTTATGAAAAAGTATTAGAAGGAGAATTATTAGTTAAAGGAAGAAAATTGGCTTATTTTAACATATGTGGAGTATGGATAGCGCTTAATGAAGAGACGCATATTTCGAGAAATGAGATTCATCAATCTTATACGCACATTGCATTTTCTGTTGAACAAGAAGACTTTAAATGTCTAATACAGCGATTAGAAGAAAATGATGTTCATATTTTACAAGGAAGAGAACGTGATGTAAGAGATTGCGAATCTATATACTTTGTTGATCCTGACGGTCATAAATTTGAGTTTCACTCAGGGACACTGCAAGACCGTTTAAATTATTATAGAGATGAGAAACCTCATATGACATTTTATTAG
