# Supplementary material for: Comparing microbiological and molecular diagnostic tools for the surveillance of anthrax
Source: PLoS Negl Trop Dis. 2024 Nov 21;18(11):e0012122. doi: 10.1371/journal.pntd.0012122 (PMC11620650; doi:10.1371/journal.pntd.0012122)
Supplement: S1 Dataset — (ZIP) [file pntd.0012122.s005.zip › Dataset/smear.csv]

Smear code	SMEARresult	Result
LVS2012	0	Negative
LVS2012	0	Negative
LVS2012	0	Negative
LVS2012	0	Negative
LVS2012	0	Negative
LVS2012	0	Negative
LVS2012	0	Negative
LVS2012	0	Negative
LVS2012	0	Negative
LVS2012	0	Negative
AX2013	0	Negative
AX2012	0	Negative
AX2012	0	Negative
AX2012	0	Negative
AX2012	0	Negative
AX2012	0	Negative
AX2012	0	Negative
AX2012	0	Negative
AX2012	0	Negative
AX2012	0	Negative
AX2012	0	Negative
AX2012	0	Negative
AX2012	0	Negative
AX2012	0	Negative
AX2012	0	Negative
AX2012	0	Negative
AX2012	0	Negative
AX2017	1	Positive
AX2012	0	Negative
AX2012	0	Negative
AX2017	1	Positive
AX2012	0	Negative
AX2012	0	Negative
AX2012	0	Negative
AX2012	0	Negative
AX2012	0	Negative
AX2012	0	Negative
AX2012	0	Negative
AX2012	0	Negative
AX2012	0	Negative
AX2012	0	Negative
AX2012	0	Negative
AX2012	0	Negative
AX2012	0	Negative
AX2012	0	Negative
AX2012	0	Negative
AX2012	0	Negative
AX2012	0	Negative
AX2012	0	Negative
AX2012	0	Negative
AX2012	0	Negative
AX2012	0	Negative
AX2012	0	Negative
AX2012	0	Negative
AX2012	0	Negative
AX2012	0	Negative
AX2012	0	Negative
AX2012	0	Negative
AX2012	0	Negative
AX2012	0	Negative
AX2012	0	Negative
AX2012	0	Negative
AX2012	0	Negative
AX2012	0	Negative
AX2012	0	Negative
AX2012	0	Negative
AX2012	0	Negative
AX2012	0	Negative
AX2012	0	Negative
AX2012	0	Negative
AX2012	0	Negative
AX2012	0	Negative
AX2012	0	Negative
AX2012	0	Negative
AX2012	0	Negative
AX2012	0	Negative
AX2012	0	Negative
AX2012	0	Negative
AX2012	0	Negative
AX2012	0	Negative
AX2012	0	Negative
AX2012	0	Negative
AX2012	0	Negative
AX2012	0	Negative
AX2012	0	Negative
AX2012	0	Negative
AX2012	0	Negative
AX2012	0	Negative
AX2017	1	Positive
AX2016	1	Positive
AX2016	1	Positive
AX2012	0	Negative
AX2016	1	Positive
AX2016	1	Positive
AX2012	0	Negative
AX2012	0	Negative
AX2012	0	Negative
AX2012	0	Negative
AX2012	0	Negative
AX2012	0	Negative
AX2012	0	Negative
AX2012	0	Negative
AX2012	0	Negative
AX2012	0	Negative
AX2012	0	Negative
AX2012	0	Negative
AX2012	0	Negative
AX2012	0	Negative
AX2012	0	Negative
AX2012	0	Negative
AX2012	0	Negative
AX2012	0	Negative
AX2012	0	Negative
AX2012	0	Negative
AX2012	0	Negative
AX2012	0	Negative
AX2012	0	Negative
AX2012	0	Negative
AX2012	0	Negative
AX2012	0	Negative
AX2012	0	Negative
AX2012	0	Negative
AX2012	0	Negative
AX2012	0	Negative
AX2012	0	Negative
AX2012	0	Negative
AX2012	0	Negative
AX2012	0	Negative
AX2016	1	Positive
AX2012	0	Negative
AX2012	0	Negative
AX2012	0	Negative
AX2012	0	Negative
AX2012	0	Negative
AX2012	0	Negative
AX2012	0	Negative
AX2012	0	Negative
AX2012	0	Negative
AX2012	0	Negative
AX2012	0	Negative
AX2012	0	Negative
AX2012	0	Negative
AX2012	0	Negative
AX2012	0	Negative
AX2012	0	Negative
AX2012	0	Negative
AX2012	0	Negative
AX2012	0	Negative
AX2012	0	Negative
AX2012	0	Negative
AX2012	0	Negative
AX2012	0	Negative
AX2012	0	Negative
AX2012	0	Negative
AX2012	0	Negative
AX2012	0	Negative
AX2012	0	Negative
AX2012	0	Negative
AX2012	0	Negative
AX2012	0	Negative
AX2012	0	Negative
AX2012	0	Negative
AX2012	0	Negative
AX2012	0	Negative
AX2012	0	Negative
AX2012	0	Negative
AX2012	0	Negative
AX2012	0	Negative
AX2012	0	Negative
AX2012	0	Negative
AX2012	0	Negative
AX2012	0	Negative
AX2012	0	Negative
AX2012	0	Negative
AX2012	2	Inconclusive
AX2013	0	Negative
AX2013	0	Negative
AX2013	0	Negative
AX2013	0	Negative
AX2013	0	Negative
AX2013	0	Negative
AX2013	0	Negative
AX2013	0	Negative
AX2013	0	Negative
AX2013	0	Negative
AX2013	0	Negative
AX2013	0	Negative
AX2013	0	Negative
AX2013	0	Negative
AX2013	0	Negative
AX2013	0	Negative
AX2013	0	Negative
AX2013	0	Negative
AX2013	0	Negative
AX2013	0	Negative
AX2013	0	Negative
AX2013	0	Negative
AX2013	0	Negative
AX2013	0	Negative
AX2013	0	Negative
AX2013	0	Negative
AX2013	0	Negative
AX2013	0	Negative
AX2013	0	Negative
AX2013	0	Negative
AX2013	0	Negative
AX2013	0	Negative
AX2013	0	Negative
AX2013	0	Negative
AX2013	0	Negative
AX2013	0	Negative
AX2013	0	Negative
AX2013	0	Negative
AX2013	0	Negative
AX2013	0	Negative
AX2013	0	Negative
AX2013	0	Negative
AX2013	0	Negative
AX2013	0	Negative
AX2013	0	Negative
AX2013	0	Negative
AX2013	0	Negative
AX2013	0	Negative
AX2013	0	Negative
AX2013	0	Negative
AX2013	0	Negative
AX2013	0	Negative
AX2013	0	Negative
AX2013	0	Negative
AX2013	0	Negative
AX2013	0	Negative
AX2013	0	Negative
AX2013	0	Negative
AX2013	0	Negative
AX2013	0	Negative
AX2013	0	Negative
AX2013	0	Negative
AX2016	1	Positive
AX2013	0	Negative
AX2016	1	Positive
AX2013	0	Negative
AX2013	0	Negative
AX2013	0	Negative
AX2013	0	Negative
AX2013	0	Negative
AX2013	0	Negative
AX2016	1	Positive
AX2016	1	Positive
AX2016	1	Positive
AX2013	2	Inconclusive
AX2013	0	Negative
AX2013	0	Negative
AX2013	0	Negative
AX2013	0	Negative
AX2013	0	Negative
AX2013	0	Negative
AX2013	0	Negative
AX2013	0	Negative
AX2016	1	Positive
AX2013	0	Negative
AX2013	0	Negative
AX2013	0	Negative
AX2013	0	Negative
AX2013	0	Negative
AX2013	0	Negative
AX2013	0	Negative
AX2016	1	Positive
AX2013	0	Negative
AX2013	0	Negative
AX2013	0	Negative
AX2013	0	Negative
AX2013	0	Negative
AX2013	0	Negative
AX2013	0	Negative
AX2013	0	Negative
AX2013	0	Negative
AX2013	0	Negative
AX2013	0	Negative
AX2013	0	Negative
AX2013	0	Negative
AX2013	0	Negative
AX2013	0	Negative
AX2013	0	Negative
AX2013	0	Negative
AX2013	0	Negative
AX2013	0	Negative
AX2013	0	Negative
AX2013	0	Negative
AX2013	2	Inconclusive
AX2013	0	Negative
AX2013	0	Negative
AX2013	0	Negative
AX2013	0	Negative
AX2016	1	Positive
AX2016	1	Positive
AX2016	1	Positive
AX2013	0	Negative
AX2016	1	Positive
AX2013	0	Negative
AX2013	0	Negative
AX2013	0	Negative
AX2013	0	Negative
AX2013	0	Negative
AX2013	0	Negative
AX2013	0	Negative
AX2013	0	Negative
AX2013	0	Negative
AX2013	0	Negative
AX2013	0	Negative
AX2013	0	Negative
AX2013	0	Negative
AX2013	0	Negative
AX2013	0	Negative
AX2013	0	Negative
AX2013	0	Negative
AX2013	0	Negative
AX2013	0	Negative
AX2013	0	Negative
AX2013	0	Negative
AX2013	0	Negative
AX2013	0	Negative
AX2013	0	Negative
AX2013	0	Negative
AX2013	0	Negative
AX2013	0	Negative
AX2013	0	Negative
AX2013	0	Negative
AX2013	0	Negative
AX2013	0	Negative
AX2013	0	Negative
AX2013	0	Negative
AX2013	0	Negative
AX2013	0	Negative
AX2013	0	Negative
AX2013	0	Negative
AX2013	0	Negative
AX2013	0	Negative
AX2013	0	Negative
AX2013	0	Negative
AX2013	0	Negative
AX2013	0	Negative
AX2013	0	Negative
AX2013	0	Negative
AX2013	0	Negative
AX2013	0	Negative
AX2013	0	Negative
AX2013	0	Negative
AX2013	0	Negative
AX2013	0	Negative
AX2013	0	Negative
AX2013	0	Negative
AX2013	0	Negative
AX2013	0	Negative
AX2013	0	Negative
AX2013	0	Negative
AX2013	0	Negative
AX2013	0	Negative
AX2013	0	Negative
AX2013	0	Negative
AX2013	0	Negative
AX2013	0	Negative
AX2013	0	Negative
AX2013	0	Negative
AX2013	0	Negative
AX2013	0	Negative
AX2013	0	Negative
AX2013	0	Negative
AX2013	0	Negative
AX2013	0	Negative
AX2013	0	Negative
AX2013	0	Negative
AX2013	0	Negative
AX2013	0	Negative
AX2013	0	Negative
AX2013	0	Negative
AX2013	0	Negative
AX2013	0	Negative
AX2013	0	Negative
AX2013	0	Negative
AX2013	0	Negative
AX2013	0	Negative
AX2013	0	Negative
AX2013	0	Negative
AX2013	0	Negative
AX2013	0	Negative
AX2013	0	Negative
AX2016	1	Positive
AX2013	0	Negative
AX2013	0	Negative
AX2013	0	Negative
AX2013	0	Negative
AX2013	0	Negative
AX2013	0	Negative
AX2013	0	Negative
AX2013	0	Negative
AX2013	0	Negative
AX2013	0	Negative
AX2013	0	Negative
AX2013	0	Negative
AX2013	0	Negative
AX2013	0	Negative
AX2013	0	Negative
AX2013	0	Negative
AX2013	0	Negative
AX2013	0	Negative
AX2013	0	Negative
AX2013	0	Negative
AX2013	0	Negative
AX2013	0	Negative
AX2013	0	Negative
AX2016	1	Positive
AX2015	1	Positive
AX2015	1	Positive
AX2013	0	Negative
AX2013	0	Negative
AX2013	0	Negative
AX2013	0	Negative
AX2013	0	Negative
AX2013	0	Negative
AX2013	0	Negative
AX2013	0	Negative
AX2013	0	Negative
AX2013	0	Negative
AX2013	0	Negative
AX2013	0	Negative
AX2013	0	Negative
AX2013	0	Negative
AX2013	0	Negative
AX2013	0	Negative
AX2013	0	Negative
AX2013	0	Negative
AX2013	0	Negative
AX2013	0	Negative
AX2013	0	Negative
AX2013	0	Negative
AX2013	0	Negative
AX2013	0	Negative
AX2013	0	Negative
AX2013	0	Negative
AX2013	0	Negative
AX2013	0	Negative
AX2013	0	Negative
AX2013	0	Negative
AX2013	0	Negative
AX2013	0	Negative
AX2013	0	Negative
AX2013	0	Negative
AX2013	0	Negative
AX2013	0	Negative
AX2013	0	Negative
AX2013	0	Negative
AX2013	0	Negative
AX2013	0	Negative
AX2013	0	Negative
AX2013	0	Negative
AX2015	1	Positive
AX2013	0	Negative
AX2013	0	Negative
AX2013	0	Negative
AX2013	0	Negative
AX2013	0	Negative
AX2013	0	Negative
AX2013	0	Negative
AX2013	0	Negative
AX2013	0	Negative
AX2013	2	Inconclusive
AX2013	0	Negative
AX2013	0	Negative
AX2013	0	Negative
AX2013	2	Inconclusive
AX2013	2	Inconclusive
AX2013	2	Inconclusive
AX2013	0	Negative
AX2013	0	Negative
AX2013	0	Negative
AX2013	0	Negative
AX2013	0	Negative
AX2013	0	Negative
AX2013	0	Negative
AX2013	0	Negative
AX2013	0	Negative
AX2013	0	Negative
AX2013	0	Negative
AX2013	0	Negative
AX2013	0	Negative
AX2013	0	Negative
AX2013	0	Negative
AX2014	0	Negative
AX2014	0	Negative
AX2014	0	Negative
AX2014	0	Negative
AX2014	0	Negative
AX2014	0	Negative
AX2014	0	Negative
AX2014	0	Negative
AX2014	0	Negative
AX2014	0	Negative
AX2014	0	Negative
AX2014	0	Negative
AX2014	0	Negative
AX2014	0	Negative
AX2014	0	Negative
AX2014	0	Negative
AX2014	0	Negative
AX2014	0	Negative
AX2014	0	Negative
AX2014	0	Negative
AX2014	0	Negative
AX2014	0	Negative
AX2014	0	Negative
AX2014	0	Negative
AX2014	0	Negative
AX2014	0	Negative
AX2014	0	Negative
AX2014	0	Negative
AX2014	0	Negative
AX2014	0	Negative
AX2014	0	Negative
AX2015	1	Positive
AX2014	0	Negative
AX2015	1	Positive
AX2015	1	Positive
AX2015	1	Positive
AX2015	1	Positive
AX2015	1	Positive
AX2014	0	Negative
AX2015	1	Positive
AX2015	1	Positive
AX2015	1	Positive
AX2015	1	Positive
AX2014	0	Negative
AX2015	1	Positive
AX2015	1	Positive
AX2014	0	Negative
AX2014	0	Negative
AX2014	0	Negative
AX2014	2	Inconclusive
AX2014	0	Negative
AX2014	0	Negative
AX2014	0	Negative
AX2014	0	Negative
AX2014	0	Negative
AX2014	0	Negative
AX2014	0	Negative
AX2014	0	Negative
AX2014	0	Negative
AX2014	0	Negative
AX2014	0	Negative
AX2014	0	Negative
AX2014	0	Negative
AX2014	0	Negative
AX2015	1	Positive
AX2014	0	Negative
AX2015	1	Positive
AX2015	1	Positive
AX2014	0	Negative
AX2015	1	Positive
AX2014	0	Negative
AX2015	1	Positive
AX2015	1	Positive
AX2015	1	Positive
AX2015	1	Positive
AX2015	1	Positive
AX2015	1	Positive
AX2015	1	Positive
AX2015	1	Positive
AX2014	0	Negative
AX2014	0	Negative
AX2015	1	Positive
AX2015	1	Positive
AX2015	1	Positive
AX2015	1	Positive
AX2015	1	Positive
AX2015	1	Positive
AX2014	0	Negative
AX2014	0	Negative
AX2015	1	Positive
AX2015	1	Positive
AX2015	1	Positive
AX2015	1	Positive
AX2015	1	Positive
AX2015	1	Positive
AX2014	0	Negative
AX2015	1	Positive
AX2014	0	Negative
AX2014	0	Negative
AX2014	0	Negative
AX2014	0	Negative
AX2014	0	Negative
AX2014	0	Negative
AX2015	1	Positive
AX2014	0	Negative
AX2014	0	Negative
AX2015	1	Positive
AX2015	1	Positive
AX2015	1	Positive
AX2015	1	Positive
AX2015	1	Positive
AX2015	1	Positive
AX2015	1	Positive
AX2015	1	Positive
AX2014	0	Negative
AX2015	1	Positive
AX2015	1	Positive
AX2015	1	Positive
AX2015	1	Positive
AX2014	0	Negative
AX2014	0	Negative
AX2014	0	Negative
AX2014	0	Negative
AX2014	0	Negative
AX2014	0	Negative
AX2015	1	Positive
AX2015	1	Positive
AX2015	1	Positive
AX2015	1	Positive
AX2015	1	Positive
AX2015	1	Positive
AX2015	1	Positive
AX2015	1	Positive
AX2014	0	Negative
AX2014	0	Negative
AX2015	1	Positive
AX2015	1	Positive
AX2015	1	Positive
AX2014	0	Negative
AX2014	0	Negative
AX2014	0	Negative
AX2014	0	Negative
AX2014	0	Negative
AX2014	0	Negative
AX2014	0	Negative
AX2014	0	Negative
AX2014	0	Negative
AX2014	0	Negative
AX2014	0	Negative
AX2015	1	Positive
AX2014	0	Negative
AX2014	0	Negative
AX2014	0	Negative
AX2014	0	Negative
AX2015	1	Positive
AX2014	0	Negative
AX2014	0	Negative
AX2015	1	Positive
AX2014	0	Negative
AX2014	0	Negative
AX2014	0	Negative
AX2014	0	Negative
AX2014	0	Negative
AX2014	0	Negative
AX2014	0	Negative
AX2014	0	Negative
AX2014	0	Negative
AX2015	1	Positive
AX2014	0	Negative
AX2014	0	Negative
AX2015	1	Positive
AX2015	1	Positive
AX2014	0	Negative
AX2015	1	Positive
AX2015	1	Positive
AX2014	0	Negative
AX2014	0	Negative
AX2014	0	Negative
AX2014	0	Negative
AX2014	0	Negative
AX2014	0	Negative
AX2014	0	Negative
AX2014	0	Negative
AX2014	0	Negative
AX2014	0	Negative
AX2015	1	Positive
AX2014	0	Negative
AX2014	0	Negative
AX2015	1	Positive
AX2014	0	Negative
AX2014	0	Negative
AX2014	0	Negative
AX2015	1	Positive
AX2015	1	Positive
AX2014	0	Negative
AX2014	0	Negative
AX2015	1	Positive
AX2014	0	Negative
AX2014	0	Negative
AX2014	0	Negative
AX2014	0	Negative
AX2014	0	Negative
AX2014	0	Negative
AX2014	0	Negative
AX2014	0	Negative
AX2014	0	Negative
AX2014	0	Negative
AX2014	0	Negative
AX2014	0	Negative
AX2015	1	Positive
AX2015	1	Positive
AX2014	0	Negative
AX2015	1	Positive
AX2015	1	Positive
AX2015	1	Positive
AX2015	1	Positive
AX2014	0	Negative
AX2014	0	Negative
AX2015	1	Positive
AX2015	1	Positive
AX2015	1	Positive
AX2015	1	Positive
AX2014	0	Negative
AX2014	0	Negative
AX2015	1	Positive
AX2015	1	Positive
AX2014	0	Negative
AX2014	0	Negative
AX2014	0	Negative
AX2014	0	Negative
AX2014	0	Negative
AX2014	0	Negative
AX2014	0	Negative
AX2014	0	Negative
AX2014	0	Negative
AX2014	0	Negative
AX2014	0	Negative
AX2014	0	Negative
AX2014	0	Negative
AX2014	0	Negative
AX2014	0	Negative
AX2014	0	Negative
AX2014	0	Negative
AX2014	0	Negative
AX2014	0	Negative
AX2015	1	Positive
AX2014	0	Negative
AX2015	1	Positive
AX2015	1	Positive
AX2014	0	Negative
AX2014	0	Negative
AX2015	1	Positive
AX2014	0	Negative
AX2015	1	Positive
AX2014	0	Negative
AX2014	0	Negative
AX2014	0	Negative
AX2014	0	Negative
AX2015	1	Positive
AX2014	0	Negative
AX2014	0	Negative
AX2014	0	Negative
AX2015	1	Positive
AX2014	0	Negative
AX2014	0	Negative
AX2014	0	Negative
AX2014	0	Negative
AX2015	1	Positive
AX2014	0	Negative
AX2014	0	Negative
AX2014	0	Negative
AX2014	0	Negative
AX2014	0	Negative
AX2014	0	Negative
AX2014	0	Negative
AX2014	0	Negative
AX2014	0	Negative
AX2014	0	Negative
AX2014	0	Negative
AX2014	0	Negative
AX2014	0	Negative
AX2014	0	Negative
AX2014	0	Negative
AX2014	0	Negative
AX2015	1	Positive
AX2014	0	Negative
AX2014	0	Negative
AX2014	0	Negative
AX2014	0	Negative
AX2014	0	Negative
AX2014	0	Negative
AX2014	0	Negative
AX2014	0	Negative
AX2014	0	Negative
AX2014	0	Negative
AX2014	0	Negative
AX2014	0	Negative
AX2014	0	Negative
AX2014	0	Negative
AX2014	0	Negative
AX2014	0	Negative
AX2014	0	Negative
AX2014	0	Negative
AX2014	0	Negative
AX2014	0	Negative
AX2014	0	Negative
AX2015	1	Positive
AX2015	1	Positive
AX2014	0	Negative
AX2014	0	Negative
AX2015	1	Positive
AX2014	0	Negative
AX2014	0	Negative
AX2014	0	Negative
AX2014	0	Negative
AX2014	0	Negative
AX2014	0	Negative
AX2014	0	Negative
AX2014	0	Negative
AX2014	0	Negative
AX2014	2	Inconclusive
AX2014	0	Negative
AX2014	0	Negative
AX2014	0	Negative
AX2014	0	Negative
AX2014	0	Negative
AX2014	0	Negative
AX2014	0	Negative
AX2014	0	Negative
AX2014	0	Negative
AX2014	0	Negative
AX2014	0	Negative
AX2014	0	Negative
AX2014	0	Negative
AX2015	1	Positive
AX2015	1	Positive
AX2015	1	Positive
AX2014	0	Negative
AX2015	1	Positive
AX2015	1	Positive
AX2014	0	Negative
AX2014	0	Negative
AX2015	0	Negative
AX2015	0	Negative
AX2015	0	Negative
AX2015	1	Positive
AX2015	1	Positive
AX2015	1	Positive
AX2015	1	Positive
AX2015	1	Positive
AX2015	1	Positive
AX2015	1	Positive
AX2015	1	Positive
AX2015	1	Positive
AX2015	0	Negative
AX2015	0	Negative
AX2015	0	Negative
AX2015	0	Negative
AX2015	0	Negative
AX2015	0	Negative
AX2015	0	Negative
AX2015	1	Positive
AX2015	1	Positive
AX2015	1	Positive
AX2015	1	Positive
AX2015	1	Positive
AX2015	1	Positive
AX2015	1	Positive
AX2015	1	Positive
AX2015	1	Positive
AX2015	1	Positive
AX2015	1	Positive
AX2015	1	Positive
AX2015	1	Positive
AX2015	1	Positive
AX2015	1	Positive
AX2015	0	Negative
AX2015	1	Positive
AX2015	1	Positive
AX2015	1	Positive
AX2015	1	Positive
AX2015	1	Positive
AX2015	0	Negative
AX2015	1	Positive
AX2015	1	Positive
AX2015	1	Positive
AX2015	1	Positive
AX2015	1	Positive
AX2015	1	Positive
AX2015	0	Negative
AX2015	1	Positive
AX2015	1	Positive
AX2015	1	Positive
AX2015	1	Positive
AX2015	1	Positive
AX2015	1	Positive
AX2015	1	Positive
AX2015	1	Positive
AX2015	1	Positive
AX2015	1	Positive
AX2015	1	Positive
AX2015	1	Positive
AX2015	1	Positive
AX2015	1	Positive
AX2015	1	Positive
AX2015	1	Positive
AX2015	1	Positive
AX2015	1	Positive
AX2015	1	Positive
AX2015	1	Positive
AX2015	1	Positive
AX2015	1	Positive
AX2015	1	Positive
AX2015	1	Positive
AX2015	1	Positive
AX2015	1	Positive
AX2015	1	Positive
AX2015	1	Positive
AX2015	1	Positive
AX2015	1	Positive
AX2015	0	Negative
AX2015	1	Positive
AX2015	1	Positive
AX2015	1	Positive
AX2015	1	Positive
AX2015	1	Positive
AX2015	1	Positive
AX2015	1	Positive
AX2015	1	Positive
AX2015	0	Negative
AX2015	1	Positive
AX2015	1	Positive
AX2015	0	Negative
AX2015	1	Positive
AX2015	0	Negative
AX2015	0	Negative
AX2015	1	Positive
AX2015	0	Negative
AX2015	0	Negative
AX2015	0	Negative
AX2015	0	Negative
AX2015	0	Negative
AX2015	0	Negative
AX2015	1	Positive
AX2015	1	Positive
AX2015	1	Positive
AX2015	1	Positive
AX2015	1	Positive
AX2015	1	Positive
AX2015	1	Positive
AX2015	1	Positive
AX2015	1	Positive
AX2015	1	Positive
AX2015	1	Positive
AX2015	1	Positive
AX2015	1	Positive
AX2015	1	Positive
AX2015	1	Positive
AX2015	1	Positive
AX2015	1	Positive
AX2015	1	Positive
AX2015	1	Positive
AX2015	1	Positive
AX2015	1	Positive
AX2015	2	Inconclusive
AX2015	1	Positive
AX2015	1	Positive
AX2015	1	Positive
AX2015	1	Positive
AX2015	1	Positive
AX2015	1	Positive
AX2015	1	Positive
AX2015	0	Negative
AX2015	2	Inconclusive
AX2015	1	Positive
AX2015	1	Positive
AX2015	1	Positive
AX2015	1	Positive
AX2015	1	Positive
AX2015	1	Positive
AX2015	1	Positive
AX2015	1	Positive
AX2015	1	Positive
AX2015	1	Positive
AX2015	1	Positive
AX2015	1	Positive
AX2015	1	Positive
AX2015	1	Positive
AX2015	1	Positive
AX2015	1	Positive
AX2015	1	Positive
AX2015	1	Positive
AX2015	1	Positive
AX2015	0	Negative
AX2015	1	Positive
AX2015	1	Positive
AX2015	1	Positive
AX2015	1	Positive
AX2015	1	Positive
AX2015	1	Positive
AX2015	1	Positive
AX2015	1	Positive
AX2015	1	Positive
AX2015	1	Positive
AX2015	1	Positive
AX2015	1	Positive
AX2015	1	Positive
AX2015	1	Positive
AX2015	1	Positive
AX2015	1	Positive
AX2015	1	Positive
AX2015	1	Positive
AX2015	1	Positive
AX2015	1	Positive
AX2015	1	Positive
AX2015	1	Positive
AX2015	1	Positive
AX2015	1	Positive
AX2015	1	Positive
AX2015	1	Positive
AX2015	1	Positive
AX2015	1	Positive
AX2015	1	Positive
AX2015	1	Positive
AX2015	1	Positive
AX2015	1	Positive
AX2015	1	Positive
AX2015	1	Positive
AX2014	1	Positive
AX2014	1	Positive
AX2014	1	Positive
AX2014	1	Positive
AX2014	1	Positive
AX2014	1	Positive
AX2014	1	Positive
AX2014	1	Positive
AX2014	1	Positive
AX2014	1	Positive
AX2014	1	Positive
AX2014	1	Positive
AX2014	1	Positive
AX2014	1	Positive
AX2014	1	Positive
AX2014	1	Positive
AX2014	1	Positive
AX2015	0	Negative
AX2014	1	Positive
AX2014	1	Positive
AX2014	1	Positive
AX2014	1	Positive
AX2014	1	Positive
AX2014	1	Positive
AX2014	1	Positive
AX2014	1	Positive
AX2014	1	Positive
AX2014	1	Positive
AX2014	1	Positive
AX2014	1	Positive
AX2014	1	Positive
AX2014	1	Positive
AX2015	0	Negative
AX2015	0	Negative
AX2014	1	Positive
AX2014	1	Positive
AX2014	1	Positive
AX2014	1	Positive
AX2014	1	Positive
AX2014	1	Positive
AX2014	1	Positive
AX2015	0	Negative
AX2015	0	Negative
AX2014	1	Positive
AX2014	1	Positive
AX2014	1	Positive
AX2014	1	Positive
AX2014	1	Positive
AX2014	1	Positive
AX2014	1	Positive
AX2014	1	Positive
AX2014	1	Positive
AX2014	1	Positive
AX2014	1	Positive
AX2014	1	Positive
AX2014	1	Positive
AX2014	1	Positive
AX2014	1	Positive
AX2014	1	Positive
AX2014	1	Positive
AX2014	1	Positive
AX2014	1	Positive
AX2014	1	Positive
AX2015	0	Negative
AX2015	0	Negative
AX2015	0	Negative
AX2015	0	Negative
AX2015	0	Negative
AX2015	0	Negative
AX2015	0	Negative
AX2015	0	Negative
AX2015	0	Negative
AX2015	0	Negative
AX2014	1	Positive
AX2014	1	Positive
AX2014	1	Positive
AX2015	0	Negative
AX2015	0	Negative
AX2015	0	Negative
AX2015	0	Negative
AX2014	1	Positive
AX2014	1	Positive
AX2014	1	Positive
AX2014	1	Positive
AX2014	1	Positive
AX2014	1	Positive
AX2014	1	Positive
AX2014	1	Positive
AX2014	1	Positive
AX2014	1	Positive
AX2015	0	Negative
AX2015	0	Negative
AX2015	0	Negative
AX2015	0	Negative
AX2015	0	Negative
AX2015	0	Negative
AX2014	1	Positive
AX2015	0	Negative
AX2014	1	Positive
AX2015	0	Negative
AX2014	1	Positive
AX2015	0	Negative
AX2014	1	Positive
AX2015	0	Negative
AX2014	1	Positive
AX2015	0	Negative
AX2015	0	Negative
AX2015	0	Negative
AX2015	0	Negative
AX2015	0	Negative
AX2015	0	Negative
AX2014	1	Positive
AX2014	1	Positive
AX2014	1	Positive
AX2015	0	Negative
AX2015	0	Negative
AX2015	0	Negative
AX2015	0	Negative
AX2015	0	Negative
AX2014	1	Positive
AX2015	0	Negative
AX2015	0	Negative
AX2015	0	Negative
AX2015	0	Negative
AX2015	0	Negative
AX2015	0	Negative
AX2015	0	Negative
AX2015	0	Negative
AX2015	0	Negative
AX2015	0	Negative
AX2015	0	Negative
AX2015	0	Negative
AX2015	0	Negative
AX2015	0	Negative
AX2014	1	Positive
AX2015	0	Negative
AX2015	0	Negative
AX2015	0	Negative
AX2015	0	Negative
AX2015	0	Negative
AX2015	0	Negative
AX2015	0	Negative
AX2015	0	Negative
AX2015	0	Negative
AX2015	0	Negative
AX2015	0	Negative
AX2014	1	Positive
AX2015	0	Negative
AX2015	0	Negative
AX2015	0	Negative
AX2015	0	Negative
AX2015	0	Negative
AX2014	1	Positive
AX2015	0	Negative
AX2015	0	Negative
AX2015	0	Negative
AX2014	1	Positive
AX2015	0	Negative
AX2015	0	Negative
AX2015	0	Negative
AX2015	0	Negative
AX2015	0	Negative
AX2014	1	Positive
AX2015	0	Negative
AX2015	0	Negative
AX2015	0	Negative
AX2015	0	Negative
AX2015	0	Negative
AX2015	0	Negative
AX2015	0	Negative
AX2015	0	Negative
AX2014	1	Positive
AX2014	1	Positive
AX2015	0	Negative
AX2015	0	Negative
AX2015	0	Negative
AX2014	1	Positive
AX2015	0	Negative
AX2015	0	Negative
AX2015	0	Negative
AX2015	0	Negative
AX2015	0	Negative
AX2014	1	Positive
AX2015	0	Negative
AX2014	1	Positive
AX2014	1	Positive
AX2015	0	Negative
AX2015	0	Negative
AX2014	1	Positive
AX2015	0	Negative
AX2014	1	Positive
AX2014	1	Positive
AX2014	1	Positive
AX2014	1	Positive
AX2015	0	Negative
AX2015	0	Negative
AX2015	0	Negative
AX2015	0	Negative
AX2015	0	Negative
AX2015	0	Negative
AX2015	0	Negative
AX2015	0	Negative
AX2015	0	Negative
AX2014	1	Positive
AX2015	0	Negative
AX2015	0	Negative
AX2015	0	Negative
AX2014	1	Positive
AX2014	1	Positive
AX2015	0	Negative
AX2014	1	Positive
AX2015	0	Negative
AX2015	0	Negative
AX2015	0	Negative
AX2015	0	Negative
AX2015	0	Negative
AX2014	1	Positive
AX2015	0	Negative
AX2015	0	Negative
AX2015	0	Negative
AX2015	0	Negative
AX2015	0	Negative
AX2015	0	Negative
AX2015	0	Negative
AX2015	0	Negative
AX2015	0	Negative
AX2015	0	Negative
AX2015	0	Negative
AX2015	0	Negative
AX2015	0	Negative
AX2015	0	Negative
AX2015	0	Negative
AX2015	0	Negative
AX2015	0	Negative
AX2015	0	Negative
AX2015	0	Negative
AX2015	0	Negative
AX2014	1	Positive
AX2015	0	Negative
AX2015	0	Negative
AX2015	0	Negative
AX2015	0	Negative
AX2015	0	Negative
AX2015	0	Negative
AX2015	0	Negative
AX2015	0	Negative
AX2015	0	Negative
AX2015	0	Negative
AX2015	0	Negative
AX2015	0	Negative
AX2015	0	Negative
AX2014	1	Positive
AX2015	0	Negative
AX2013	1	Positive
AX2015	0	Negative
AX2015	0	Negative
AX2015	0	Negative
AX2015	0	Negative
AX2015	0	Negative
AX2015	0	Negative
AX2015	0	Negative
AX2015	0	Negative
AX2015	0	Negative
AX2015	0	Negative
AX2015	0	Negative
AX2013	1	Positive
AX2015	0	Negative
AX2015	0	Negative
AX2015	0	Negative
AX2015	0	Negative
AX2015	0	Negative
AX2015	0	Negative
AX2013	1	Positive
AX2015	0	Negative
AX2015	0	Negative
AX2015	0	Negative
AX2015	0	Negative
AX2015	0	Negative
AX2015	0	Negative
AX2015	0	Negative
AX2015	0	Negative
AX2015	0	Negative
AX2015	0	Negative
AX2015	0	Negative
AX2015	0	Negative
AX2015	0	Negative
AX2015	0	Negative
AX2015	0	Negative
AX2015	0	Negative
AX2015	0	Negative
AX2015	0	Negative
AX2015	0	Negative
AX2016	0	Negative
AX2016	0	Negative
AX2016	0	Negative
AX2016	0	Negative
AX2016	0	Negative
AX2016	0	Negative
AX2016	0	Negative
AX2016	0	Negative
AX2016	0	Negative
AX2016	0	Negative
AX2016	0	Negative
AX2016	0	Negative
AX2016	0	Negative
AX2016	0	Negative
AX2016	0	Negative
AX2016	0	Negative
AX2016	0	Negative
AX2016	0	Negative
AX2016	0	Negative
AX2016	0	Negative
AX2013	1	Positive
AX2016	0	Negative
AX2016	0	Negative
AX2016	0	Negative
AX2016	0	Negative
AX2016	0	Negative
AX2016	0	Negative
AX2016	0	Negative
AX2016	0	Negative
AX2016	0	Negative
AX2016	0	Negative
AX2016	0	Negative
AX2016	0	Negative
AX2016	0	Negative
AX2016	0	Negative
AX2016	0	Negative
AX2016	0	Negative
AX2016	0	Negative
AX2016	0	Negative
AX2016	0	Negative
AX2016	0	Negative
AX2016	0	Negative
AX2016	0	Negative
AX2016	0	Negative
AX2016	0	Negative
AX2016	0	Negative
AX2016	0	Negative
AX2016	0	Negative
AX2016	0	Negative
AX2013	1	Positive
AX2016	0	Negative
AX2016	0	Negative
AX2016	0	Negative
AX2016	0	Negative
AX2016	0	Negative
AX2016	0	Negative
AX2016	0	Negative
AX2016	0	Negative
AX2016	0	Negative
AX2016	0	Negative
AX2016	0	Negative
AX2016	0	Negative
AX2016	0	Negative
AX2016	0	Negative
AX2016	0	Negative
AX2016	0	Negative
AX2016	0	Negative
AX2016	0	Negative
AX2016	0	Negative
AX2016	0	Negative
AX2016	0	Negative
AX2016	0	Negative
AX2016	0	Negative
AX2013	1	Positive
AX2016	0	Negative
AX2016	0	Negative
AX2016	0	Negative
AX2016	0	Negative
AX2016	0	Negative
AX2016	0	Negative
AX2016	0	Negative
AX2016	0	Negative
AX2016	0	Negative
AX2016	0	Negative
AX2016	0	Negative
AX2016	0	Negative
AX2016	0	Negative
AX2016	0	Negative
AX2013	1	Positive
AX2016	2	Inconclusive
AX2016	0	Negative
AX2013	1	Positive
AX2016	0	Negative
AX2013	1	Positive
AX2013	1	Positive
AX2016	0	Negative
AX2016	0	Negative
AX2016	0	Negative
AX2016	0	Negative
AX2016	0	Negative
AX2016	0	Negative
AX2016	0	Negative
AX2013	1	Positive
AX2016	0	Negative
AX2016	0	Negative
AX2016	0	Negative
AX2016	0	Negative
AX2016	0	Negative
AX2016	0	Negative
AX2016	0	Negative
AX2013	1	Positive
AX2013	1	Positive
AX2016	0	Negative
AX2016	0	Negative
AX2016	0	Negative
AX2013	1	Positive
AX2016	0	Negative
AX2016	0	Negative
AX2016	0	Negative
AX2016	0	Negative
AX2016	0	Negative
AX2016	0	Negative
AX2016	0	Negative
AX2016	0	Negative
AX2016	0	Negative
AX2016	0	Negative
AX2016	0	Negative
AX2016	0	Negative
AX2016	0	Negative
AX2016	0	Negative
AX2016	0	Negative
AX2016	0	Negative
AX2016	0	Negative
AX2016	0	Negative
AX2016	0	Negative
AX2016	0	Negative
AX2016	0	Negative
AX2013	1	Positive
AX2016	0	Negative
AX2016	0	Negative
AX2016	0	Negative
AX2016	0	Negative
AX2016	0	Negative
AX2016	0	Negative
AX2016	0	Negative
AX2016	0	Negative
AX2016	0	Negative
AX2016	0	Negative
AX2016	0	Negative
AX2013	1	Positive
AX2016	0	Negative
AX2016	0	Negative
AX2016	0	Negative
AX2016	0	Negative
AX2016	0	Negative
AX2016	0	Negative
AX2016	0	Negative
AX2016	0	Negative
AX2016	0	Negative
AX2016	0	Negative
AX2016	0	Negative
AX2016	0	Negative
AX2016	0	Negative
AX2016	0	Negative
AX2016	0	Negative
AX2016	0	Negative
AX2016	0	Negative
AX2016	0	Negative
AX2016	0	Negative
AX2016	0	Negative
AX2016	0	Negative
AX2016	0	Negative
AX2016	0	Negative
AX2016	0	Negative
AX2016	0	Negative
AX2016	0	Negative
AX2016	0	Negative
AX2016	0	Negative
AX2016	0	Negative
AX2016	0	Negative
AX2016	0	Negative
AX2016	0	Negative
AX2016	0	Negative
AX2012	1	Positive
AX2016	0	Negative
AX2012	1	Positive
AX2016	0	Negative
AX2016	0	Negative
AX2016	0	Negative
AX2016	0	Negative
AX2016	0	Negative
AX2016	0	Negative
AX2016	0	Negative
AX2016	0	Negative
AX2016	0	Negative
AX2016	0	Negative
AX2016	0	Negative
AX2016	0	Negative
AX2016	0	Negative
AX2016	0	Negative
AX2016	0	Negative
AX2016	0	Negative
AX2016	0	Negative
AX2016	0	Negative
AX2016	0	Negative
AX2016	0	Negative
AX2016	0	Negative
AX2016	0	Negative
AX2016	0	Negative
AX2016	0	Negative
AX2015	0	Negative
AX2016	0	Negative
AX2016	0	Negative
AX2016	0	Negative
AX2012	1	Positive
AX2016	0	Negative
AX2016	0	Negative
AX2016	0	Negative
AX2016	0	Negative
AX2016	0	Negative
AX2016	0	Negative
AX2012	1	Positive
AX2016	0	Negative
AX2016	0	Negative
AX2016	0	Negative
AX2016	0	Negative
AX2016	0	Negative
AX2016	0	Negative
AX2016	0	Negative
AX2016	0	Negative
AX2016	0	Negative
AX2016	0	Negative
AX2016	0	Negative
AX2016	0	Negative
AX2016	0	Negative
AX2016	0	Negative
AX2016	0	Negative
AX2016	0	Negative
AX2016	0	Negative
AX2016	0	Negative
AX2016	0	Negative
AX2016	0	Negative
AX2016	0	Negative
AX2016	0	Negative
AX2016	0	Negative
AX2016	0	Negative
AX2016	0	Negative
AX2016	0	Negative
AX2016	0	Negative
AX2016	0	Negative
AX2012	1	Positive
AX2016	0	Negative
AX2016	0	Negative
AX2016	0	Negative
AX2016	0	Negative
AX2016	0	Negative
AX2016	0	Negative
AX2017	0	Negative
AX2017	0	Negative
AX2017	0	Negative
AX2017	0	Negative
AX2017	0	Negative
AX2017	0	Negative
AX2017	0	Negative
AX2017	0	Negative
AX2017	0	Negative
AX2016	0	Negative
AX2017	0	Negative
AX2017	0	Negative
AX2017	0	Negative
AX2017	0	Negative
AX2017	0	Negative
AX2017	0	Negative
AX2012	1	Positive
AX2017	0	Negative
AX2017	0	Negative
AX2017	0	Negative
AX2017	0	Negative
AX2017	0	Negative
AX2012	1	Positive
AX2017	0	Negative
AX2017	0	Negative
AX2017	0	Negative
AX2017	0	Negative
AX2017	0	Negative
AX2017	0	Negative
AX2017	0	Negative
AX2016	0	Negative
AX2016	0	Negative
AX2017	0	Negative
AX2017	0	Negative
AX2017	0	Negative
AX2017	0	Negative
AX2017	0	Negative
AX2017	0	Negative
AX2017	0	Negative
AX2017	0	Negative
AX2017	0	Negative
AX2017	0	Negative
AX2017	0	Negative
AX2017	0	Negative
AX2017	0	Negative
AX2017	0	Negative
AX2017	0	Negative
AX2017	0	Negative
AX2017	0	Negative
AX2017	0	Negative
AX2017	0	Negative
AX2017	0	Negative
AX2017	0	Negative
AX2017	0	Negative
AX2017	0	Negative
AX2017	0	Negative
AX2017	0	Negative
AX2017	0	Negative
AX2012	1	Positive
AX2017	0	Negative
AX2017	0	Negative
AX2017	0	Negative
AX2017	0	Negative
AX2017	0	Negative
AX2017	0	Negative
AX2017	0	Negative
AX2017	0	Negative
AX2019	0	Negative
AX2019	0	Negative
AX2019	0	Negative
AX2019	0	Negative
AX2019	0	Negative
AX2017	0	Negative
AX2019	0	Negative
AX2019	0	Negative
AX2019	0	Negative
AX2017	0	Negative
AX2019	0	Negative
AX2019	0	Negative
AX2017	0	Negative
AX2019	0	Negative
AX2019	0	Negative
AX2019	0	Negative
AX2019	0	Negative
AX2019	0	Negative
AX2019	0	Negative
AX2019	0	Negative
AX2019	0	Negative
AX2020	0	Negative
AX2020	0	Negative
AX2020	0	Negative
AX2020	0	Negative
AX2020	0	Negative
AX2020	0	Negative
AX2020	0	Negative
AX2020	0	Negative
AX2020	0	Negative
AX2020	0	Negative
AX2020	0	Negative
AX2020	0	Negative
AX2020	0	Negative
SKZ2020	0	Negative
AX2020	0	Negative
AX2020	0	Negative
AX2020	0	Negative
AX2020	0	Negative
AX2020	0	Negative
AX2020	0	Negative
AX2020	0	Negative
AX2020	0	Negative
AX2020	0	Negative
AX2020	0	Negative
AX2020	0	Negative
AX2020	0	Negative
AX2021	0	Negative
AX2021	0	Negative
AX2017	0	Negative
AX2017	0	Negative
AX2017	0	Negative
AX2017	0	Negative
AX2021	0	Negative
AX2021	0	Negative
AX2021	0	Negative
AX2017	0	Negative
AX2017	0	Negative
AX2017	0	Negative
AX2021	0	Negative
Roan	0	Negative
Roan	1	Positive
Roan	1	Positive
Roan	1	Positive
Roan	1	Positive
Roan	1	Positive
Roan	1	Positive
Roan	1	Positive
Roan	0	Negative
Roan	1	Positive
Roan	1	Positive
Roan	1	Positive
Roan	1	Positive
Roan	1	Positive
Roan	1	Positive
Roan	0	Negative
Roan	0	Negative
