# Supplementary material for: Comparing microbiological and molecular diagnostic tools for the surveillance of anthrax
Source: PLoS Negl Trop Dis. 2024 Nov 21;18(11):e0012122. doi: 10.1371/journal.pntd.0012122 (PMC11620650; doi:10.1371/journal.pntd.0012122)
Supplement: S1 Dataset — (ZIP) [file pntd.0012122.s005.zip › Dataset/smearcombinedcount.csv]

Markers	Count
Ba-1 only	13
lef only	94
BAPA only	81
capB only	5
Ba-1/lef	13
Ba-1/capB	3
BAPA/capB	10
Ba-1/BAPA/capB/lef	28
Ba-1/BAPA/capB/lef/Smear	393
BAPA/lef/capB	28
BAPA/lef/Ba-1	45
Ba-1/BAPA	45
BAPA/lef	131
